# Supplementary material for: Generation of boryl-nitroxide radicals from a boraalkene via the nitroso ene reaction
Source: Chem Sci. 2022 Aug 18;13(36):10891–6. doi: 10.1039/d2sc02485c (PMC9491209; doi:10.1039/d2sc02485c)
Supplement: SC-013-D2SC02485C-s002 [file SC-013-D2SC02485C-s002.cif]

# Electronic Supplementary Material (ESI) for Chemical Science.
# This journal is © The Royal Society of Chemistry 2022

####################################################################### 
# 
# This file contains crystal structure data downloaded from the 
# Cambridge Structural Database (CSD) hosted by the Cambridge 
# Crystallographic Data Centre (CCDC).
# 
# Full information about CCDC data access policies and citation 
# guidelines are available at http://www.ccdc.cam.ac.uk/access/V1 
# 
# Audit and citation data items may have been added by the CCDC. 
# Please retain this information to preserve the provenance of 
# this file and to allow appropriate attribution of the data. 
# 
#######################################################################

data_2_erk10103
_database_code_depnum_ccdc_archive 'CCDC 2157861'
loop_
_audit_author_name
_audit_author_address
'Constantin G. Daniliuc'
;Organisch Chemisches Institut WWU University of Muenster
Germany
;
_audit_update_record             
;
2022-03-11 deposited with the CCDC.	2022-09-05 downloaded from the CCDC.
;

_audit_creation_method           'APEX3 v2019.11-0'
_chemical_name_systematic        ?
_chemical_name_common            ?
_chemical_formula_moiety         ?
_chemical_formula_sum            'C33 H27 B F5 N3 O'
_chemical_formula_iupac          ?
_chemical_formula_weight         587.38

_chemical_melting_point          ?

_space_group_crystal_system      monoclinic
_space_group_IT_number           14
_space_group_name_H-M_alt        'P 1 21/c 1'
_space_group_name_Hall           '-P 2ybc'
loop_
_space_group_symop_operation_xyz
'x, y, z'
'-x, y+1/2, -z+1/2'
'-x, -y, -z'
'x, -y-1/2, z-1/2'

_cell_length_a                   8.5951(4)
_cell_length_b                   13.5070(7)
_cell_length_c                   25.5281(10)
_cell_angle_alpha                90
_cell_angle_beta                 99.612(3)
_cell_angle_gamma                90
_cell_volume                     2922.1(2)
_cell_formula_units_Z            4
_cell_measurement_reflns_used    3651
_cell_measurement_theta_min      3.5120
_cell_measurement_theta_max      65.6762
_cell_measurement_temperature    100.(2)

_exptl_crystal_description       plate
_exptl_crystal_colour            colourless
_exptl_crystal_size_max          0.140
_exptl_crystal_size_mid          0.100
_exptl_crystal_size_min          0.040
_exptl_crystal_density_diffrn    1.335
_exptl_crystal_density_meas      ?
_exptl_crystal_density_method    'not measured'
_exptl_crystal_F_000             1216

_exptl_absorpt_coefficient_mu    0.868
_exptl_absorpt_correction_type   Multi-Scan
_exptl_absorpt_process_details   
;
SADABS-2016/2 - Bruker AXS area detector scaling and absorption
correction. Reference: Krause, L., Herbst-Irmer, R., Sheldrick G.M.
& Stalke D., J. Appl. Cryst. 48 (2015) 3-10.
;
_exptl_absorpt_correction_T_min  0.83
_exptl_absorpt_correction_T_max  0.97

_exptl_special_details           
;
;

_diffrn_ambient_temperature      100.(2)

_diffrn_source                   'Cu sealed tube'
_diffrn_source_type              'fine-focus sealed tube'
_diffrn_source_power             1.50
_diffrn_source_current           30.0
_diffrn_source_voltage           50

_diffrn_radiation_probe          x-ray
_diffrn_radiation_type           CuK\a
_diffrn_radiation_wavelength     1.54178
_diffrn_radiation_monochromator  graphite

_diffrn_measurement_device       'Bruker APEXII Diffractometer'
_diffrn_measurement_device_type  'Kappa CCD APEXII'
_diffrn_measurement_method       'phi/omega scans'

_diffrn_detector_area_resol_mean 8.3333

_diffrn_reflns_number            35334
_diffrn_reflns_av_R_equivalents  0.1034
_diffrn_reflns_av_unetI/netI     0.0599
_diffrn_reflns_theta_min         3.51
_diffrn_reflns_theta_max         66.77
_diffrn_reflns_theta_full        66.77
_diffrn_measured_fraction_theta_max 0.985
_diffrn_measured_fraction_theta_full 0.985
_diffrn_reflns_limit_h_min       -9
_diffrn_reflns_limit_h_max       10
_diffrn_reflns_limit_k_min       -15
_diffrn_reflns_limit_k_max       16
_diffrn_reflns_limit_l_min       -30
_diffrn_reflns_limit_l_max       30

_refine_special_details          
;
Reflections were merged by SHELXL according to the crystal
class for the calculation of statistics and refinement.

_reflns_Friedel_fraction is defined as the number of unique
Friedel pairs measured divided by the number that would be
possible theoretically, ignoring centric projections and
systematic absences.
;

_reflns_number_total             5118
_reflns_number_gt                3320
_reflns_threshold_expression     'I > 2\s(I)'
_reflns_Friedel_coverage         0.000
_reflns_Friedel_fraction_max     .
_reflns_Friedel_fraction_full    .

_refine_ls_structure_factor_coef Fsqd
_refine_ls_matrix_type           full
_refine_ls_R_factor_all          0.0897
_refine_ls_R_factor_gt           0.0521
_refine_ls_wR_factor_gt          0.1238
_refine_ls_wR_factor_ref         0.1453
_refine_ls_goodness_of_fit_ref   1.026
_refine_ls_restrained_S_all      1.026
_refine_ls_number_reflns         5118
_refine_ls_number_parameters     394
_refine_ls_number_restraints     0
_refine_ls_number_constraints    ?
_refine_ls_hydrogen_treatment    constr
_refine_ls_weighting_scheme      calc
_refine_ls_weighting_details     
'w=1/[\s^2^(Fo^2^)+(0.0740P)^2^+0.1218P] where P=(Fo^2^+2Fc^2^)/3'

_atom_sites_solution_hydrogens   geom
_atom_sites_solution_primary     direct
_atom_sites_solution_secondary   ?

_refine_ls_shift/su_max          0.000
_refine_ls_shift/su_mean         0.000
_refine_diff_density_max         0.307
_refine_diff_density_min         -0.270
_refine_ls_extinction_method     'SHELXL-2018/3 (Sheldrick 2018)'
_refine_ls_extinction_coef       0.00139(18)

loop_
_atom_type_symbol
_atom_type_description
_atom_type_scat_dispersion_real
_atom_type_scat_dispersion_imag
_atom_type_scat_source
C C 0.0181 0.0091 'International Tables Vol C Tables 4.2.6.8 and 6.1.1.4'
H H 0.0000 0.0000 'International Tables Vol C Tables 4.2.6.8 and 6.1.1.4'
B B 0.0090 0.0039 'International Tables Vol C Tables 4.2.6.8 and 6.1.1.4'
F F 0.0727 0.0534 'International Tables Vol C Tables 4.2.6.8 and 6.1.1.4'
N N 0.0311 0.0180 'International Tables Vol C Tables 4.2.6.8 and 6.1.1.4'
O O 0.0492 0.0322 'International Tables Vol C Tables 4.2.6.8 and 6.1.1.4'

_computing_data_collection       'Bruker APEX3 v2019.11-0 Photon III'
_computing_cell_refinement       'SAINT V8.40B (Bruker Nano, Inc., 2019)'
_computing_data_reduction        'SAINT V8.40B (Bruker Nano, Inc., 2019)'
_computing_structure_solution    'SHELXT 2018/2 (Sheldrick, 2018)'
_computing_structure_refinement  'SHELXL-2018/3 (Sheldrick, 2018)'
_computing_molecular_graphics    'shelXle (C.B. Huebschle, rev 994)'
_computing_publication_material  ?

loop_
_atom_site_type_symbol
_atom_site_label
_atom_site_fract_x
_atom_site_fract_y
_atom_site_fract_z
_atom_site_U_iso_or_equiv
_atom_site_adp_type
_atom_site_calc_flag
_atom_site_refinement_flags_adp
_atom_site_refinement_flags_occupancy
_atom_site_refinement_flags_posn
_atom_site_occupancy
_atom_site_disorder_assembly
_atom_site_disorder_group
B B1 0.4297(4) 0.3420(2) 0.62516(11) 0.0282(7) Uani d . . . 1 . .
N N1 0.3620(2) 0.48409(15) 0.55335(7) 0.0248(5) Uani d . . . 1 . .
N N2 0.4763(2) 0.53769(16) 0.63024(7) 0.0258(5) Uani d . . . 1 . .
N N3 0.5539(2) 0.28648(16) 0.56807(8) 0.0273(5) Uani d . . . 1 . .
O O1 0.5998(2) 0.31743(14) 0.62391(6) 0.0304(4) Uani d . . . 1 . .
C C1 0.4072(3) 0.45693(19) 0.60512(9) 0.0247(6) Uani d . . . 1 . .
C C2 0.4113(3) 0.58035(19) 0.54628(10) 0.0282(6) Uani d . . . 1 . .
H H2 0.398312 0.61583 0.513708 0.034 Uiso calc U . R 1 . .
C C3 0.4812(3) 0.6142(2) 0.59427(9) 0.0291(6) Uani d . . . 1 . .
H H3 0.525289 0.678177 0.601924 0.035 Uiso calc U . R 1 . .
C C11 0.2666(3) 0.42036(19) 0.51494(9) 0.0242(6) Uani d . . . 1 . .
C C12 0.2738(3) 0.3185(2) 0.52488(9) 0.0267(6) Uani d . . . 1 . .
C C13 0.1747(3) 0.2557(2) 0.49149(10) 0.0302(6) Uani d . . . 1 . .
H H13 0.17913 0.186517 0.498375 0.036 Uiso calc U . R 1 . .
C C14 0.0690(3) 0.2911(2) 0.44821(10) 0.0322(6) Uani d . . . 1 . .
C C15 0.0671(3) 0.3920(2) 0.43937(9) 0.0303(6) Uani d . . . 1 . .
H H15 -0.002851 0.416951 0.40953 0.036 Uiso calc U . R 1 . .
C C16 0.1617(3) 0.4594(2) 0.47167(9) 0.0261(6) Uani d . . . 1 . .
C C17 0.3816(3) 0.2765(2) 0.57159(9) 0.0263(6) Uani d . . . 1 . .
H H17 0.352756 0.207004 0.579581 0.032 Uiso calc U . R 1 . .
C C18 -0.0411(4) 0.2214(2) 0.41346(11) 0.0441(8) Uani d . . . 1 . .
H H18A -0.144011 0.220908 0.425176 0.066 Uiso calc U . R 1 . .
H H18B 0.003456 0.154447 0.416237 0.066 Uiso calc U . R 1 . .
H H18C -0.054016 0.2437 0.376458 0.066 Uiso calc U . R 1 . .
C C19 0.1416(3) 0.5679(2) 0.45765(10) 0.0316(6) Uani d . . . 1 . .
H H19A 0.139102 0.606467 0.490025 0.047 Uiso calc U . R 1 . .
H H19B 0.042463 0.577508 0.432959 0.047 Uiso calc U . R 1 . .
H H19C 0.230067 0.590122 0.440887 0.047 Uiso calc U . R 1 . .
C C21 0.5261(3) 0.54291(19) 0.68723(9) 0.0257(6) Uani d . . . 1 . .
C C22 0.6842(3) 0.5270(2) 0.70900(10) 0.0308(6) Uani d . . . 1 . .
C C23 0.7224(3) 0.5272(2) 0.76400(10) 0.0355(7) Uani d . . . 1 . .
H H23 0.82958 0.517696 0.779698 0.043 Uiso calc U . R 1 . .
C C24 0.6122(4) 0.5404(2) 0.79701(10) 0.0363(7) Uani d . . . 1 . .
C C25 0.4568(3) 0.5598(2) 0.77360(10) 0.0311(6) Uani d . . . 1 . .
H H25 0.380359 0.572185 0.795721 0.037 Uiso calc U . R 1 . .
C C26 0.4107(3) 0.56156(19) 0.71868(9) 0.0277(6) Uani d . . . 1 . .
C C27 0.8064(3) 0.5075(3) 0.67474(11) 0.0415(7) Uani d . . . 1 . .
H H27A 0.911498 0.508629 0.696661 0.062 Uiso calc U . R 1 . .
H H27B 0.800096 0.558735 0.647277 0.062 Uiso calc U . R 1 . .
H H27C 0.787575 0.442463 0.657883 0.062 Uiso calc U . R 1 . .
C C28 0.6566(4) 0.5336(2) 0.85657(10) 0.0519(9) Uani d . . . 1 . .
H H28A 0.566635 0.553891 0.873126 0.078 Uiso calc U . R 1 . .
H H28B 0.746424 0.577348 0.868615 0.078 Uiso calc U . R 1 . .
H H28C 0.685515 0.465234 0.866692 0.078 Uiso calc U . R 1 . .
C C29 0.2426(3) 0.5823(2) 0.69459(11) 0.0381(7) Uani d . . . 1 . .
H H29A 0.239327 0.635463 0.668282 0.057 Uiso calc U . R 1 . .
H H29B 0.183753 0.602772 0.722519 0.057 Uiso calc U . R 1 . .
H H29C 0.194761 0.522382 0.677232 0.057 Uiso calc U . R 1 . .
C C31 0.3730(3) 0.3189(2) 0.68095(10) 0.0285(6) Uani d . . . 1 . .
C C32 0.2160(3) 0.3117(2) 0.68492(11) 0.0368(7) Uani d . . . 1 . .
C C33 0.1604(4) 0.2934(3) 0.73151(12) 0.0463(8) Uani d . . . 1 . .
C C34 0.2676(4) 0.2842(2) 0.77789(11) 0.0465(8) Uani d . . . 1 . .
C C35 0.4249(4) 0.2911(2) 0.77651(10) 0.0380(7) Uani d . . . 1 . .
C C36 0.4747(3) 0.3066(2) 0.72882(10) 0.0320(6) Uani d . . . 1 . .
C C41 0.6394(3) 0.2022(2) 0.55666(11) 0.0323(6) Uani d . . . 1 . .
C C42 0.5864(4) 0.1479(2) 0.51144(12) 0.0442(8) Uani d . . . 1 . .
H H42 0.488959 0.164253 0.489728 0.053 Uiso calc U . R 1 . .
C C43 0.6756(5) 0.0690(2) 0.49761(15) 0.0570(10) Uani d . . . 1 . .
H H43 0.638503 0.031393 0.466589 0.068 Uiso calc U . R 1 . .
C C44 0.8165(5) 0.0454(3) 0.52850(19) 0.0705(12) Uani d . . . 1 . .
H H44 0.877375 -0.008282 0.518931 0.085 Uiso calc U . R 1 . .
C C45 0.8690(4) 0.0992(3) 0.5729(2) 0.0732(13) Uani d . . . 1 . .
H H45 0.967249 0.082475 0.594021 0.088 Uiso calc U . R 1 . .
C C46 0.7823(4) 0.1784(2) 0.58843(15) 0.0518(9) Uani d . . . 1 . .
H H46 0.819846 0.214923 0.619789 0.062 Uiso calc U . R 1 . .
F F32 0.10710(19) 0.32117(15) 0.63987(6) 0.0488(5) Uani d . . . 1 . .
F F33 0.0044(2) 0.28465(19) 0.73231(8) 0.0753(7) Uani d . . . 1 . .
F F34 0.2161(3) 0.26746(16) 0.82432(7) 0.0672(6) Uani d . . . 1 . .
F F35 0.5288(2) 0.28380(13) 0.82207(6) 0.0512(5) Uani d . . . 1 . .
F F36 0.63234(19) 0.30956(13) 0.73040(6) 0.0414(4) Uani d . . . 1 . .

loop_
_atom_site_aniso_label
_atom_site_aniso_U_11
_atom_site_aniso_U_22
_atom_site_aniso_U_33
_atom_site_aniso_U_12
_atom_site_aniso_U_13
_atom_site_aniso_U_23
B1 0.0261(16) 0.0316(17) 0.0269(14) -0.0002(13) 0.0042(12) 0.0005(12)
N1 0.0265(12) 0.0261(12) 0.0217(10) 0.0001(9) 0.0040(8) 0.0011(8)
N2 0.0287(12) 0.0286(12) 0.0195(10) -0.0021(9) 0.0028(8) -0.0005(9)
N3 0.0269(12) 0.0289(12) 0.0259(10) 0.0010(9) 0.0034(8) -0.0002(9)
O1 0.0281(10) 0.0376(11) 0.0243(9) 0.0038(8) 0.0005(7) -0.0013(7)
C1 0.0234(13) 0.0301(14) 0.0203(12) -0.0003(11) 0.0026(9) 0.0009(10)
C2 0.0321(15) 0.0276(14) 0.0251(12) -0.0002(11) 0.0055(10) 0.0027(10)
C3 0.0360(16) 0.0256(14) 0.0260(13) -0.0035(12) 0.0057(11) 0.0025(10)
C11 0.0259(14) 0.0275(14) 0.0193(11) -0.0032(11) 0.0039(10) -0.0016(9)
C12 0.0261(14) 0.0309(15) 0.0237(12) 0.0000(11) 0.0061(10) 0.0009(10)
C13 0.0344(16) 0.0279(15) 0.0279(13) -0.0047(12) 0.0035(11) -0.0004(10)
C14 0.0323(15) 0.0396(17) 0.0237(13) -0.0064(13) 0.0015(11) -0.0014(11)
C15 0.0261(15) 0.0405(17) 0.0238(12) -0.0019(12) 0.0024(10) 0.0043(11)
C16 0.0216(13) 0.0338(15) 0.0233(12) -0.0006(11) 0.0055(10) 0.0030(10)
C17 0.0249(14) 0.0267(14) 0.0275(12) 0.0003(11) 0.0050(10) 0.0032(10)
C18 0.0464(19) 0.0446(19) 0.0364(15) -0.0128(15) -0.0074(13) 0.0001(13)
C19 0.0266(15) 0.0374(16) 0.0292(13) 0.0005(12) 0.0002(11) 0.0085(11)
C21 0.0306(15) 0.0262(14) 0.0199(11) -0.0017(11) 0.0027(10) 0.0002(10)
C22 0.0291(15) 0.0325(15) 0.0297(13) -0.0053(12) 0.0011(11) -0.0021(11)
C23 0.0348(16) 0.0356(16) 0.0321(14) 0.0002(13) -0.0061(12) -0.0011(12)
C24 0.0536(19) 0.0288(15) 0.0240(13) 0.0003(13) -0.0009(12) -0.0036(11)
C25 0.0401(17) 0.0294(15) 0.0252(13) 0.0004(12) 0.0099(11) -0.0007(10)
C26 0.0325(15) 0.0245(14) 0.0251(12) -0.0027(11) 0.0022(11) -0.0014(10)
C27 0.0289(16) 0.057(2) 0.0397(15) -0.0049(14) 0.0076(12) -0.0064(14)
C28 0.081(3) 0.0448(19) 0.0252(14) 0.0136(18) -0.0040(15) -0.0026(13)
C29 0.0351(17) 0.0419(18) 0.0372(15) 0.0037(13) 0.0060(12) -0.0031(13)
C31 0.0328(16) 0.0253(14) 0.0275(13) 0.0025(11) 0.0054(11) 0.0010(10)
C32 0.0360(17) 0.0426(18) 0.0317(14) 0.0083(13) 0.0056(11) 0.0132(12)
C33 0.0417(19) 0.055(2) 0.0477(18) 0.0126(15) 0.0227(14) 0.0157(15)
C34 0.070(2) 0.0447(19) 0.0301(15) 0.0169(17) 0.0243(14) 0.0143(13)
C35 0.058(2) 0.0299(16) 0.0249(13) 0.0014(14) 0.0036(13) 0.0034(11)
C36 0.0413(18) 0.0249(15) 0.0289(13) 0.0012(12) 0.0030(11) 0.0032(11)
C41 0.0309(15) 0.0264(15) 0.0423(15) -0.0015(12) 0.0142(12) 0.0029(11)
C42 0.052(2) 0.0381(18) 0.0462(17) 0.0032(15) 0.0204(14) -0.0038(14)
C43 0.072(3) 0.038(2) 0.070(2) -0.0053(18) 0.035(2) -0.0146(16)
C44 0.054(3) 0.037(2) 0.131(4) 0.0000(18) 0.048(2) -0.014(2)
C45 0.038(2) 0.046(2) 0.134(4) 0.0118(17) 0.012(2) -0.010(2)
C46 0.0352(18) 0.0386(19) 0.079(2) 0.0081(15) 0.0016(16) -0.0053(17)
F32 0.0317(10) 0.0702(13) 0.0442(9) 0.0054(9) 0.0051(7) 0.0231(9)
F33 0.0481(13) 0.111(2) 0.0752(14) 0.0252(12) 0.0357(10) 0.0449(13)
F34 0.0969(17) 0.0737(15) 0.0399(10) 0.0225(12) 0.0378(10) 0.0211(9)
F35 0.0845(14) 0.0418(10) 0.0226(8) -0.0052(9) -0.0051(8) 0.0038(7)
F36 0.0405(10) 0.0453(10) 0.0337(8) -0.0076(8) -0.0076(7) 0.0073(7)

_geom_special_details            
;

All esds (except the esd in the dihedral angle between two l.s. planes)
are estimated using the full covariance matrix.  The cell esds are taken
into account individually in the estimation of esds in distances, angles
and torsion angles; correlations between esds in cell parameters are only
used when they are defined by crystal symmetry.  An approximate (isotropic)
treatment of cell esds is used for estimating esds involving l.s. planes.
;

loop_
_geom_bond_atom_site_label_1
_geom_bond_atom_site_label_2
_geom_bond_site_symmetry_2
_geom_bond_distance
_geom_bond_publ_flag
B1 O1 . 1.505(4) ?
B1 C31 . 1.611(4) ?
B1 C17 . 1.624(4) ?
B1 C1 . 1.636(4) ?
N1 C1 . 1.364(3) ?
N1 C2 . 1.389(3) ?
N1 C11 . 1.451(3) ?
N2 C1 . 1.352(3) ?
N2 C3 . 1.388(3) ?
N2 C21 . 1.448(3) ?
N3 C41 . 1.411(3) ?
N3 O1 . 1.475(3) ?
N3 C17 . 1.504(3) ?
C2 C3 . 1.351(4) ?
C2 H2 . 0.95 ?
C3 H3 . 0.95 ?
C11 C12 . 1.399(4) ?
C11 C16 . 1.406(3) ?
C12 C13 . 1.389(4) ?
C12 C17 . 1.495(3) ?
C13 C14 . 1.393(4) ?
C13 H13 . 0.95 ?
C14 C15 . 1.381(4) ?
C14 C18 . 1.512(4) ?
C15 C16 . 1.395(4) ?
C15 H15 . 0.95 ?
C16 C19 . 1.512(4) ?
C17 H17 . 1.0 ?
C18 H18A . 0.98 ?
C18 H18B . 0.98 ?
C18 H18C . 0.98 ?
C19 H19A . 0.98 ?
C19 H19B . 0.98 ?
C19 H19C . 0.98 ?
C21 C22 . 1.396(4) ?
C21 C26 . 1.399(4) ?
C22 C23 . 1.387(4) ?
C22 C27 . 1.498(4) ?
C23 C24 . 1.380(4) ?
C23 H23 . 0.95 ?
C24 C25 . 1.394(4) ?
C24 C28 . 1.507(4) ?
C25 C26 . 1.392(3) ?
C25 H25 . 0.95 ?
C26 C29 . 1.500(4) ?
C27 H27A . 0.98 ?
C27 H27B . 0.98 ?
C27 H27C . 0.98 ?
C28 H28A . 0.98 ?
C28 H28B . 0.98 ?
C28 H28C . 0.98 ?
C29 H29A . 0.98 ?
C29 H29B . 0.98 ?
C29 H29C . 0.98 ?
C31 C32 . 1.374(4) ?
C31 C36 . 1.389(4) ?
C32 F32 . 1.362(3) ?
C32 C33 . 1.376(4) ?
C33 F33 . 1.350(4) ?
C33 C34 . 1.379(5) ?
C34 F34 . 1.352(3) ?
C34 C35 . 1.361(5) ?
C35 F35 . 1.346(3) ?
C35 C36 . 1.372(4) ?
C36 F36 . 1.350(3) ?
C41 C42 . 1.380(4) ?
C41 C46 . 1.392(4) ?
C42 C43 . 1.392(4) ?
C42 H42 . 0.95 ?
C43 C44 . 1.368(5) ?
C43 H43 . 0.95 ?
C44 C45 . 1.358(6) ?
C44 H44 . 0.95 ?
C45 C46 . 1.399(5) ?
C45 H45 . 0.95 ?
C46 H46 . 0.95 ?

loop_
_geom_angle_atom_site_label_1
_geom_angle_atom_site_label_2
_geom_angle_atom_site_label_3
_geom_angle_site_symmetry_1
_geom_angle_site_symmetry_3
_geom_angle
_geom_angle_publ_flag
O1 B1 C31 . . 114.5(2) ?
O1 B1 C17 . . 88.46(19) ?
C31 B1 C17 . . 124.5(2) ?
O1 B1 C1 . . 105.5(2) ?
C31 B1 C1 . . 115.0(2) ?
C17 B1 C1 . . 104.7(2) ?
C1 N1 C2 . . 109.5(2) ?
C1 N1 C11 . . 122.2(2) ?
C2 N1 C11 . . 128.2(2) ?
C1 N2 C3 . . 110.29(19) ?
C1 N2 C21 . . 123.3(2) ?
C3 N2 C21 . . 126.3(2) ?
C41 N3 O1 . . 111.32(19) ?
C41 N3 C17 . . 119.4(2) ?
O1 N3 C17 . . 94.28(17) ?
N3 O1 B1 . . 88.81(16) ?
N2 C1 N1 . . 105.9(2) ?
N2 C1 B1 . . 126.7(2) ?
N1 C1 B1 . . 123.9(2) ?
C3 C2 N1 . . 107.4(2) ?
C3 C2 H2 . . 126.3 ?
N1 C2 H2 . . 126.3 ?
C2 C3 N2 . . 106.8(2) ?
C2 C3 H3 . . 126.6 ?
N2 C3 H3 . . 126.6 ?
C12 C11 C16 . . 120.9(2) ?
C12 C11 N1 . . 117.3(2) ?
C16 C11 N1 . . 121.6(2) ?
C13 C12 C11 . . 119.1(2) ?
C13 C12 C17 . . 119.5(2) ?
C11 C12 C17 . . 121.4(2) ?
C12 C13 C14 . . 121.9(3) ?
C12 C13 H13 . . 119.0 ?
C14 C13 H13 . . 119.0 ?
C15 C14 C13 . . 117.2(2) ?
C15 C14 C18 . . 121.9(2) ?
C13 C14 C18 . . 120.9(3) ?
C14 C15 C16 . . 123.9(2) ?
C14 C15 H15 . . 118.1 ?
C16 C15 H15 . . 118.1 ?
C15 C16 C11 . . 117.0(2) ?
C15 C16 C19 . . 117.4(2) ?
C11 C16 C19 . . 125.6(2) ?
C12 C17 N3 . . 113.8(2) ?
C12 C17 B1 . . 120.1(2) ?
N3 C17 B1 . . 83.51(18) ?
C12 C17 H17 . . 112.1 ?
N3 C17 H17 . . 112.1 ?
B1 C17 H17 . . 112.1 ?
C14 C18 H18A . . 109.5 ?
C14 C18 H18B . . 109.5 ?
H18A C18 H18B . . 109.5 ?
C14 C18 H18C . . 109.5 ?
H18A C18 H18C . . 109.5 ?
H18B C18 H18C . . 109.5 ?
C16 C19 H19A . . 109.5 ?
C16 C19 H19B . . 109.5 ?
H19A C19 H19B . . 109.5 ?
C16 C19 H19C . . 109.5 ?
H19A C19 H19C . . 109.5 ?
H19B C19 H19C . . 109.5 ?
C22 C21 C26 . . 122.4(2) ?
C22 C21 N2 . . 119.8(2) ?
C26 C21 N2 . . 117.8(2) ?
C23 C22 C21 . . 116.9(3) ?
C23 C22 C27 . . 121.4(2) ?
C21 C22 C27 . . 121.7(2) ?
C24 C23 C22 . . 123.2(3) ?
C24 C23 H23 . . 118.4 ?
C22 C23 H23 . . 118.4 ?
C23 C24 C25 . . 117.9(2) ?
C23 C24 C28 . . 121.6(3) ?
C25 C24 C28 . . 120.4(3) ?
C26 C25 C24 . . 121.7(3) ?
C26 C25 H25 . . 119.1 ?
C24 C25 H25 . . 119.1 ?
C25 C26 C21 . . 117.7(2) ?
C25 C26 C29 . . 120.6(3) ?
C21 C26 C29 . . 121.7(2) ?
C22 C27 H27A . . 109.5 ?
C22 C27 H27B . . 109.5 ?
H27A C27 H27B . . 109.5 ?
C22 C27 H27C . . 109.5 ?
H27A C27 H27C . . 109.5 ?
H27B C27 H27C . . 109.5 ?
C24 C28 H28A . . 109.5 ?
C24 C28 H28B . . 109.5 ?
H28A C28 H28B . . 109.5 ?
C24 C28 H28C . . 109.5 ?
H28A C28 H28C . . 109.5 ?
H28B C28 H28C . . 109.5 ?
C26 C29 H29A . . 109.5 ?
C26 C29 H29B . . 109.5 ?
H29A C29 H29B . . 109.5 ?
C26 C29 H29C . . 109.5 ?
H29A C29 H29C . . 109.5 ?
H29B C29 H29C . . 109.5 ?
C32 C31 C36 . . 114.1(2) ?
C32 C31 B1 . . 121.7(2) ?
C36 C31 B1 . . 124.2(2) ?
F32 C32 C31 . . 118.4(2) ?
F32 C32 C33 . . 117.3(3) ?
C31 C32 C33 . . 124.3(3) ?
F33 C33 C32 . . 121.2(3) ?
F33 C33 C34 . . 120.1(3) ?
C32 C33 C34 . . 118.7(3) ?
F34 C34 C35 . . 120.4(3) ?
F34 C34 C33 . . 119.9(3) ?
C35 C34 C33 . . 119.7(3) ?
F35 C35 C34 . . 119.4(3) ?
F35 C35 C36 . . 121.2(3) ?
C34 C35 C36 . . 119.4(3) ?
F36 C36 C35 . . 116.0(2) ?
F36 C36 C31 . . 120.3(2) ?
C35 C36 C31 . . 123.7(3) ?
C42 C41 C46 . . 120.0(3) ?
C42 C41 N3 . . 119.4(3) ?
C46 C41 N3 . . 120.4(3) ?
C41 C42 C43 . . 120.0(3) ?
C41 C42 H42 . . 120.0 ?
C43 C42 H42 . . 120.0 ?
C44 C43 C42 . . 120.3(3) ?
C44 C43 H43 . . 119.9 ?
C42 C43 H43 . . 119.9 ?
C45 C44 C43 . . 119.7(3) ?
C45 C44 H44 . . 120.1 ?
C43 C44 H44 . . 120.1 ?
C44 C45 C46 . . 121.8(4) ?
C44 C45 H45 . . 119.1 ?
C46 C45 H45 . . 119.1 ?
C41 C46 C45 . . 118.2(3) ?
C41 C46 H46 . . 120.9 ?
C45 C46 H46 . . 120.9 ?

loop_
_geom_torsion_atom_site_label_1
_geom_torsion_atom_site_label_2
_geom_torsion_atom_site_label_3
_geom_torsion_atom_site_label_4
_geom_torsion_site_symmetry_1
_geom_torsion_site_symmetry_2
_geom_torsion_site_symmetry_3
_geom_torsion_site_symmetry_4
_geom_torsion
_geom_torsion_publ_flag
C41 N3 O1 B1 . . . . -141.7(2) ?
C17 N3 O1 B1 . . . . -17.8(2) ?
C31 B1 O1 N3 . . . . 144.1(2) ?
C17 B1 O1 N3 . . . . 16.41(18) ?
C1 B1 O1 N3 . . . . -88.43(19) ?
C3 N2 C1 N1 . . . . -2.6(3) ?
C21 N2 C1 N1 . . . . 173.3(2) ?
C3 N2 C1 B1 . . . . 156.9(2) ?
C21 N2 C1 B1 . . . . -27.2(4) ?
C2 N1 C1 N2 . . . . 3.2(3) ?
C11 N1 C1 N2 . . . . -172.6(2) ?
C2 N1 C1 B1 . . . . -157.0(2) ?
C11 N1 C1 B1 . . . . 27.2(4) ?
O1 B1 C1 N2 . . . . -65.3(3) ?
C31 B1 C1 N2 . . . . 61.9(3) ?
C17 B1 C1 N2 . . . . -157.8(2) ?
O1 B1 C1 N1 . . . . 90.7(3) ?
C31 B1 C1 N1 . . . . -142.1(2) ?
C17 B1 C1 N1 . . . . -1.8(3) ?
C1 N1 C2 C3 . . . . -2.6(3) ?
C11 N1 C2 C3 . . . . 172.9(2) ?
N1 C2 C3 N2 . . . . 0.9(3) ?
C1 N2 C3 C2 . . . . 1.1(3) ?
C21 N2 C3 C2 . . . . -174.7(2) ?
C1 N1 C11 C12 . . . . -25.1(4) ?
C2 N1 C11 C12 . . . . 159.9(3) ?
C1 N1 C11 C16 . . . . 150.0(2) ?
C2 N1 C11 C16 . . . . -24.9(4) ?
C16 C11 C12 C13 . . . . -0.4(4) ?
N1 C11 C12 C13 . . . . 174.8(2) ?
C16 C11 C12 C17 . . . . -178.3(2) ?
N1 C11 C12 C17 . . . . -3.1(4) ?
C11 C12 C13 C14 . . . . 0.4(4) ?
C17 C12 C13 C14 . . . . 178.3(3) ?
C12 C13 C14 C15 . . . . 0.5(4) ?
C12 C13 C14 C18 . . . . -178.1(3) ?
C13 C14 C15 C16 . . . . -1.3(4) ?
C18 C14 C15 C16 . . . . 177.2(3) ?
C14 C15 C16 C11 . . . . 1.3(4) ?
C14 C15 C16 C19 . . . . -178.0(3) ?
C12 C11 C16 C15 . . . . -0.4(4) ?
N1 C11 C16 C15 . . . . -175.3(2) ?
C12 C11 C16 C19 . . . . 178.8(2) ?
N1 C11 C16 C19 . . . . 3.8(4) ?
C13 C12 C17 N3 . . . . 114.3(3) ?
C11 C12 C17 N3 . . . . -67.8(3) ?
C13 C12 C17 B1 . . . . -149.2(3) ?
C11 C12 C17 B1 . . . . 28.7(4) ?
C41 N3 C17 C12 . . . . -105.9(3) ?
O1 N3 C17 C12 . . . . 136.7(2) ?
C41 N3 C17 B1 . . . . 134.0(2) ?
O1 N3 C17 B1 . . . . 16.56(18) ?
O1 B1 C17 C12 . . . . -130.0(2) ?
C31 B1 C17 C12 . . . . 111.0(3) ?
C1 B1 C17 C12 . . . . -24.4(3) ?
O1 B1 C17 N3 . . . . -16.18(17) ?
C31 B1 C17 N3 . . . . -135.2(3) ?
C1 B1 C17 N3 . . . . 89.4(2) ?
C1 N2 C21 C22 . . . . 99.0(3) ?
C3 N2 C21 C22 . . . . -85.8(3) ?
C1 N2 C21 C26 . . . . -79.4(3) ?
C3 N2 C21 C26 . . . . 95.8(3) ?
C26 C21 C22 C23 . . . . 2.1(4) ?
N2 C21 C22 C23 . . . . -176.2(2) ?
C26 C21 C22 C27 . . . . -179.8(3) ?
N2 C21 C22 C27 . . . . 1.9(4) ?
C21 C22 C23 C24 . . . . 1.2(4) ?
C27 C22 C23 C24 . . . . -177.0(3) ?
C22 C23 C24 C25 . . . . -3.6(4) ?
C22 C23 C24 C28 . . . . 176.0(3) ?
C23 C24 C25 C26 . . . . 2.9(4) ?
C28 C24 C25 C26 . . . . -176.7(3) ?
C24 C25 C26 C21 . . . . 0.1(4) ?
C24 C25 C26 C29 . . . . 179.8(3) ?
C22 C21 C26 C25 . . . . -2.7(4) ?
N2 C21 C26 C25 . . . . 175.7(2) ?
C22 C21 C26 C29 . . . . 177.6(3) ?
N2 C21 C26 C29 . . . . -4.0(4) ?
O1 B1 C31 C32 . . . . -162.4(3) ?
C17 B1 C31 C32 . . . . -56.3(4) ?
C1 B1 C31 C32 . . . . 75.2(3) ?
O1 B1 C31 C36 . . . . 18.9(4) ?
C17 B1 C31 C36 . . . . 125.0(3) ?
C1 B1 C31 C36 . . . . -103.5(3) ?
C36 C31 C32 F32 . . . . -179.0(2) ?
B1 C31 C32 F32 . . . . 2.2(4) ?
C36 C31 C32 C33 . . . . -0.3(5) ?
B1 C31 C32 C33 . . . . -179.1(3) ?
F32 C32 C33 F33 . . . . 0.4(5) ?
C31 C32 C33 F33 . . . . -178.3(3) ?
F32 C32 C33 C34 . . . . -179.5(3) ?
C31 C32 C33 C34 . . . . 1.9(5) ?
F33 C33 C34 F34 . . . . -0.7(5) ?
C32 C33 C34 F34 . . . . 179.2(3) ?
F33 C33 C34 C35 . . . . 178.6(3) ?
C32 C33 C34 C35 . . . . -1.5(5) ?
F34 C34 C35 F35 . . . . -1.9(5) ?
C33 C34 C35 F35 . . . . 178.8(3) ?
F34 C34 C35 C36 . . . . 179.0(3) ?
C33 C34 C35 C36 . . . . -0.3(5) ?
F35 C35 C36 F36 . . . . 2.9(4) ?
C34 C35 C36 F36 . . . . -178.1(3) ?
F35 C35 C36 C31 . . . . -177.1(3) ?
C34 C35 C36 C31 . . . . 1.9(5) ?
C32 C31 C36 F36 . . . . 178.4(2) ?
B1 C31 C36 F36 . . . . -2.8(4) ?
C32 C31 C36 C35 . . . . -1.6(4) ?
B1 C31 C36 C35 . . . . 177.2(3) ?
O1 N3 C41 C42 . . . . 163.7(2) ?
C17 N3 C41 C42 . . . . 55.5(3) ?
O1 N3 C41 C46 . . . . -21.2(4) ?
C17 N3 C41 C46 . . . . -129.4(3) ?
C46 C41 C42 C43 . . . . 0.1(5) ?
N3 C41 C42 C43 . . . . 175.2(3) ?
C41 C42 C43 C44 . . . . -0.4(5) ?
C42 C43 C44 C45 . . . . 0.2(6) ?
C43 C44 C45 C46 . . . . 0.3(7) ?
C42 C41 C46 C45 . . . . 0.4(5) ?
N3 C41 C46 C45 . . . . -174.7(3) ?
C44 C45 C46 C41 . . . . -0.7(6) ?

_shelx_res_file                  
;

TITL erk10103.res in P2(1)/c
    erk10103.res
    created by SHELXL-2018/3 at 12:38:06 on 07-May-2021
CELL  1.54178   8.5951  13.5070  25.5281   90.000   99.612   90.000
ZERR    4.000   0.0004   0.0007   0.0010    0.000    0.003    0.000
LATT 1
SYMM -X, 1/2+Y, 1/2-Z
SFAC C  H  B  F  N  O
UNIT 132  108  4  20  12  4
LIST 4
REM Old TITL erk10103 in P2(1)/c
REM SHELXT solution in P2(1)/c: R1 0.177, Rweak 0.011, Alpha 0.033
REM <I/s>   0.307 for  243 systematic absences,  Orientation as input
REM Formula found by SHELXT:  C33 B F5 N3 O
SIZE 0.04 0.10 0.14
TEMP -173.160
ACTA
CONF

L.S. 30
BOND $H
FMAP 2
PLAN 10

WGHT    0.074000    0.121800
EXTI    0.001389
FVAR       0.31113
B1    3    0.429670    0.342018    0.625162    11.00000    0.02614    0.03160 =
         0.02685    0.00050    0.00419   -0.00025
N1    5    0.361970    0.484092    0.553349    11.00000    0.02649    0.02606 =
         0.02171    0.00106    0.00402    0.00015
N2    5    0.476293    0.537685    0.630241    11.00000    0.02874    0.02861 =
         0.01952   -0.00052    0.00277   -0.00214
N3    5    0.553898    0.286477    0.568066    11.00000    0.02686    0.02891 =
         0.02588   -0.00024    0.00343    0.00105
O1    6    0.599773    0.317430    0.623906    11.00000    0.02808    0.03761 =
         0.02429   -0.00129    0.00046    0.00376
C1    1    0.407184    0.456930    0.605119    11.00000    0.02342    0.03012 =
         0.02028    0.00088    0.00262   -0.00029
C2    1    0.411315    0.580351    0.546281    11.00000    0.03213    0.02761 =
         0.02507    0.00267    0.00546   -0.00023
AFIX  43
H2    2    0.398312    0.615830    0.513708    11.00000   -1.20000
AFIX   0
C3    1    0.481228    0.614248    0.594269    11.00000    0.03603    0.02563 =
         0.02596    0.00245    0.00574   -0.00354
AFIX  43
H3    2    0.525289    0.678177    0.601924    11.00000   -1.20000
AFIX   0
C11   1    0.266593    0.420357    0.514944    11.00000    0.02588    0.02745 =
         0.01933   -0.00160    0.00392   -0.00321
C12   1    0.273762    0.318470    0.524876    11.00000    0.02612    0.03087 =
         0.02368    0.00093    0.00608    0.00001
C13   1    0.174668    0.255666    0.491487    11.00000    0.03437    0.02787 =
         0.02791   -0.00041    0.00346   -0.00475
AFIX  43
H13   2    0.179130    0.186517    0.498375    11.00000   -1.20000
AFIX   0
C14   1    0.068958    0.291070    0.448210    11.00000    0.03227    0.03960 =
         0.02372   -0.00140    0.00153   -0.00638
C15   1    0.067061    0.391955    0.439371    11.00000    0.02605    0.04051 =
         0.02385    0.00434    0.00241   -0.00192
AFIX  43
H15   2   -0.002851    0.416951    0.409530    11.00000   -1.20000
AFIX   0
C16   1    0.161744    0.459356    0.471670    11.00000    0.02161    0.03380 =
         0.02333    0.00304    0.00546   -0.00064
C17   1    0.381626    0.276454    0.571595    11.00000    0.02490    0.02670 =
         0.02747    0.00316    0.00498    0.00032
AFIX  13
H17   2    0.352756    0.207004    0.579581    11.00000   -1.20000
AFIX   0
C18   1   -0.041085    0.221402    0.413463    11.00000    0.04636    0.04464 =
         0.03645    0.00008   -0.00742   -0.01283
AFIX 137
H18A  2   -0.144011    0.220908    0.425176    11.00000   -1.50000
H18B  2    0.003456    0.154447    0.416237    11.00000   -1.50000
H18C  2   -0.054016    0.243700    0.376458    11.00000   -1.50000
AFIX   0
C19   1    0.141568    0.567918    0.457651    11.00000    0.02662    0.03738 =
         0.02916    0.00855    0.00021    0.00046
AFIX 137
H19A  2    0.139102    0.606467    0.490025    11.00000   -1.50000
H19B  2    0.042463    0.577508    0.432959    11.00000   -1.50000
H19C  2    0.230067    0.590122    0.440887    11.00000   -1.50000
AFIX   0
C21   1    0.526107    0.542915    0.687235    11.00000    0.03056    0.02617 =
         0.01985    0.00023    0.00268   -0.00168
C22   1    0.684189    0.526992    0.709002    11.00000    0.02907    0.03246 =
         0.02968   -0.00212    0.00107   -0.00529
C23   1    0.722387    0.527151    0.763998    11.00000    0.03478    0.03557 =
         0.03212   -0.00112   -0.00612    0.00022
AFIX  43
H23   2    0.829580    0.517696    0.779698    11.00000   -1.20000
AFIX   0
C24   1    0.612232    0.540376    0.797006    11.00000    0.05362    0.02877 =
         0.02396   -0.00355   -0.00090    0.00031
C25   1    0.456815    0.559809    0.773603    11.00000    0.04012    0.02939 =
         0.02521   -0.00066    0.00993    0.00042
AFIX  43
H25   2    0.380359    0.572185    0.795721    11.00000   -1.20000
AFIX   0
C26   1    0.410707    0.561556    0.718678    11.00000    0.03252    0.02454 =
         0.02510   -0.00142    0.00224   -0.00267
C27   1    0.806406    0.507521    0.674744    11.00000    0.02889    0.05659 =
         0.03973   -0.00645    0.00760   -0.00489
AFIX 137
H27A  2    0.911498    0.508629    0.696661    11.00000   -1.50000
H27B  2    0.800096    0.558735    0.647277    11.00000   -1.50000
H27C  2    0.787575    0.442463    0.657883    11.00000   -1.50000
AFIX   0
C28   1    0.656580    0.533622    0.856569    11.00000    0.08123    0.04476 =
         0.02522   -0.00255   -0.00398    0.01357
AFIX 137
H28A  2    0.566635    0.553891    0.873126    11.00000   -1.50000
H28B  2    0.746424    0.577348    0.868615    11.00000   -1.50000
H28C  2    0.685515    0.465234    0.866692    11.00000   -1.50000
AFIX   0
C29   1    0.242574    0.582344    0.694591    11.00000    0.03509    0.04190 =
         0.03724   -0.00314    0.00598    0.00375
AFIX 137
H29A  2    0.239327    0.635463    0.668282    11.00000   -1.50000
H29B  2    0.183753    0.602772    0.722519    11.00000   -1.50000
H29C  2    0.194761    0.522382    0.677232    11.00000   -1.50000
AFIX   0
C31   1    0.372986    0.318928    0.680952    11.00000    0.03281    0.02526 =
         0.02747    0.00100    0.00538    0.00248
C32   1    0.215976    0.311668    0.684922    11.00000    0.03598    0.04265 =
         0.03173    0.01315    0.00556    0.00826
C33   1    0.160427    0.293378    0.731507    11.00000    0.04175    0.05474 =
         0.04769    0.01569    0.02269    0.01259
C34   1    0.267616    0.284216    0.777893    11.00000    0.07017    0.04466 =
         0.03010    0.01432    0.02432    0.01687
C35   1    0.424900    0.291054    0.776509    11.00000    0.05802    0.02994 =
         0.02492    0.00341    0.00358    0.00138
C36   1    0.474676    0.306603    0.728818    11.00000    0.04129    0.02489 =
         0.02891    0.00318    0.00302    0.00124
C41   1    0.639408    0.202249    0.556662    11.00000    0.03087    0.02641 =
         0.04229    0.00294    0.01421   -0.00147
C42   1    0.586395    0.147862    0.511437    11.00000    0.05229    0.03815 =
         0.04621   -0.00382    0.02035    0.00321
AFIX  43
H42   2    0.488959    0.164253    0.489728    11.00000   -1.20000
AFIX   0
C43   1    0.675622    0.068997    0.497610    11.00000    0.07176    0.03752 =
         0.06959   -0.01460    0.03499   -0.00530
AFIX  43
H43   2    0.638503    0.031393    0.466589    11.00000   -1.20000
AFIX   0
C44   1    0.816492    0.045430    0.528497    11.00000    0.05439    0.03730 =
         0.13097   -0.01423    0.04754    0.00002
AFIX  43
H44   2    0.877375   -0.008282    0.518931    11.00000   -1.20000
AFIX   0
C45   1    0.868978    0.099164    0.572918    11.00000    0.03826    0.04618 =
         0.13440   -0.00958    0.01223    0.01176
AFIX  43
H45   2    0.967249    0.082475    0.594021    11.00000   -1.20000
AFIX   0
C46   1    0.782256    0.178391    0.588426    11.00000    0.03518    0.03859 =
         0.07906   -0.00531    0.00162    0.00810
AFIX  43
H46   2    0.819846    0.214923    0.619789    11.00000   -1.20000
AFIX   0
F32   4    0.107099    0.321166    0.639866    11.00000    0.03166    0.07017 =
         0.04416    0.02306    0.00514    0.00542
F33   4    0.004430    0.284649    0.732314    11.00000    0.04810    0.11143 =
         0.07521    0.04489    0.03567    0.02518
F34   4    0.216073    0.267463    0.824319    11.00000    0.09690    0.07368 =
         0.03995    0.02111    0.03784    0.02255
F35   4    0.528774    0.283798    0.822070    11.00000    0.08449    0.04177 =
         0.02263    0.00380   -0.00511   -0.00520
F36   4    0.632336    0.309558    0.730398    11.00000    0.04050    0.04529 =
         0.03367    0.00733   -0.00760   -0.00762
HKLF 4


REM  erk10103.res in P2(1)/c
REM wR2 = 0.145281, GooF = S = 1.02615, Restrained GooF = 1.02615 for all data
REM R1 = 0.052097 for 3320 Fo > 4sig(Fo) and 0.089709 for all 5118 data
REM 394 parameters refined using 0 restraints

END

WGHT      0.0740      0.1218

REM Highest difference peak  0.307,  deepest hole -0.270,  1-sigma level  0.068
Q1    1   0.4070  0.2954  0.8325  11.00000  0.05    0.31
Q2    1   0.4506  0.5435  0.7455  11.00000  0.05    0.30
Q3    1   0.5513  0.5564  0.7869  11.00000  0.05    0.28
Q4    1   0.3204  0.2997  0.5523  11.00000  0.05    0.24
Q5    1   0.6783  0.2887  0.7794  11.00000  0.05    0.24
Q6    1   0.4952  0.5714  0.7108  11.00000  0.05    0.24
Q7    1   0.3365  0.5613  0.7074  11.00000  0.05    0.23
Q8    1   0.3776  0.3203  0.6485  11.00000  0.05    0.23
Q9    1   0.5540  0.3176  0.8617  11.00000  0.05    0.23
Q10   1   0.5971  0.5257  0.6949  11.00000  0.05    0.23
;
_shelx_res_checksum              14833

_shelx_hkl_file                  
;
   1   0   0 3842.52  150.58
  -1   0   0 3644.94  150.58
   2   0   0   55.79    3.80
  -2   0   0   54.89    4.20
   3   0   0  218.18   11.00
  -3   0   0  243.98   11.70
  -4   0   0  133.59   10.90
  -4   0   0  122.39    8.40
   4   0   0  123.29    9.40
  -5   0   0  411.76   20.80
  -5   0   0  423.26   23.60
   5   0   0  414.36   21.80
   6   0   0    7.10    4.80
   6   0   0    6.20    5.60
  -6   0   0    0.80    4.00
  -6   0   0   14.70    7.80
   7   0   0    0.80    5.80
   7   0   0   -3.30    4.20
   8   0   0    8.60    4.60
   8   0   0   23.60    7.20
   9   0   0    8.30    5.60
   0  -1   0   -0.40    0.70
   0  -1   0   -0.20    0.80
   0   1   0    1.20    0.70
   0   1   0    0.50    0.80
   0   1   0   -0.10    0.80
  -1  -1   0  514.25   21.20
   1  -1   0  496.35   21.30
  -1  -1   0  524.55   21.40
   1  -1   0  503.85   21.50
  -1   1   0  512.65   21.90
   1   1   0  505.85   21.60
  -1   1   0  514.85   21.50
   2  -1   0  763.02   33.40
  -2  -1   0  785.22   32.30
   2  -1   0  789.72   33.30
  -2  -1   0  818.02   33.10
  -2   1   0  825.62   34.20
  -2   1   0  780.42   33.20
   2   1   0  749.73   32.40
   3  -1   0  275.07   13.40
  -3  -1   0  303.47   13.40
   3  -1   0  262.97   13.90
   3  -1   0  253.47   13.40
  -3   1   0  283.27   14.90
  -3   1   0  270.87   13.40
   3   1   0  250.17   12.10
  -4  -1   0   62.89    6.40
   4  -1   0   56.09    5.80
   4  -1   0   58.59    6.90
  -4   1   0   66.09    6.30
  -4   1   0   76.39    8.40
   4   1   0   69.59    7.00
   5  -1   0   -3.10    3.80
  -5  -1   0    7.30    6.10
  -5  -1   0    0.60    3.20
   5   1   0   -0.10    4.10
  -5   1   0    0.20    3.00
  -5   1   0    7.80    5.60
   6  -1   0    5.70    5.40
  -6  -1   0    1.50    3.50
  -6  -1   0    5.50    7.10
   6  -1   0    2.20    3.20
   6  -1   0    2.40    3.70
   6  -1   0   -1.70    4.40
   6   1   0   -2.90    5.30
   6   1   0   -0.20    5.10
   6   1   0    4.70    4.00
  -6   1   0   -1.90    3.50
  -6   1   0   -8.50    6.50
   6   1   0    4.30    4.40
   7  -1   0    2.50    4.70
   7  -1   0   12.60    5.10
   7   1   0    5.40    4.40
   7   1   0   12.70    5.10
   7   1   0   14.40    6.60
   8  -1   0   -3.30    5.40
   8  -1   0   -1.30    4.20
   8   1   0    0.00    3.50
   8   1   0   -2.70    5.60
   9   1   0    6.50    4.10
  10  -1   0   15.70    3.80
  10   1   0   20.60    4.00
   0  -2   0  458.05   19.70
   0  -2   0  451.05   19.60
   0   2   0  448.46   19.70
   0   2   0  461.95   19.90
   0   2   0  445.06   19.10
   1  -2   0  244.48   11.60
  -1  -2   0  238.98   11.50
  -1  -2   0  250.97   11.50
   1  -2   0  239.38   11.40
   1   2   0  249.78   11.20
  -1   2   0  241.48   11.90
  -1   2   0  237.88   11.50
   2  -2   0  387.56   18.30
   2  -2   0  380.06   17.10
  -2  -2   0  399.56   17.60
  -2  -2   0  374.86   17.00
   2  -2   0  367.96   17.80
  -2   2   0  379.16   18.50
  -2   2   0  400.46   17.80
   2   2   0  390.66   17.80
   3  -2   0    2.60    2.80
  -3  -2   0    4.90    1.80
   3  -2   0    4.50    3.30
  -3  -2   0    3.40    2.90
   3  -2   0    3.10    3.10
  -3   2   0    7.10    4.10
  -3   2   0    3.70    2.90
  -4  -2   0   26.90    4.40
   4  -2   0   32.30    5.30
   4  -2   0   28.30    4.90
  -4   2   0   27.70    6.20
   4   2   0   23.40    5.50
  -4   2   0   24.30    4.50
  -5  -2   0  112.49    8.80
  -5   2   0  110.59    9.20
  -5   2   0  113.79   11.60
   5   2   0  131.29   11.60
   6  -2   0   36.80    4.70
  -6  -2   0   37.70    6.10
   6  -2   0   31.40    6.40
   6  -2   0   35.30    5.90
   6  -2   0   32.40    6.70
  -6  -2   0   41.70    9.90
   6   2   0   34.80    6.60
  -6   2   0   36.90    6.60
   6   2   0   45.30    5.80
  -6   2   0   43.50    9.50
   6   2   0   34.70    7.30
   6   2   0   35.10    8.50
   6   2   0   37.80    9.10
   7  -2   0    7.60    5.80
   7  -2   0    1.80    4.30
   7  -2   0    7.10    5.20
   7   2   0   10.10    6.50
   7   2   0   -1.10    3.80
   7   2   0   10.30    4.90
   8  -2   0    2.90    4.60
   8  -2   0    1.80    5.40
   8   2   0    6.70    6.20
   8   2   0    1.20    3.30
   8   2   0    3.70    4.90
   9  -2   0    6.80    4.90
   9   2   0    8.80    4.40
  10  -2   0    0.20    2.30
  10  -2   0    1.60    2.20
   0  -3   0   -1.20    2.50
   0  -3   0    4.20    2.50
   0   3   0    0.40    2.30
   0   3   0    2.10    3.20
  -1  -3   0  809.82   34.40
   1  -3   0  781.52   34.40
  -1  -3   0  863.61   34.50
   1  -3   0  744.53   34.20
  -1   3   0  798.12   34.70
   1   3   0  796.42   33.60
  -1   3   0  792.02   34.50
   2  -3   0  329.27   15.90
   2  -3   0  324.37   16.30
  -2  -3   0  331.77   15.70
  -2  -3   0  330.57   16.00
  -2   3   0  349.77   16.60
  -2   3   0  336.67   17.10
   2   3   0  323.37   15.80
   3  -3   0   11.30    4.40
   3  -3   0    7.70    3.00
  -3  -3   0    6.80    2.60
  -3  -3   0    6.70    3.20
   3  -3   0    4.90    3.20
  -3   3   0   11.70    4.60
  -3   3   0    3.40    3.40
  -4  -3   0  315.17   16.60
   4  -3   0  293.17   17.30
  -4   3   0  339.27   17.30
  -4   3   0  324.97   18.50
   4   3   0  282.27   16.20
  -5  -3   0    8.20    4.10
  -5   3   0    6.10    5.80
  -5   3   0    3.20    3.70
   5   3   0    6.40    4.90
   6  -3   0    1.80    4.20
  -6  -3   0    6.50    7.90
  -6  -3   0    6.70    4.20
   6  -3   0    3.20    3.10
   6  -3   0    7.20    5.00
   6  -3   0    6.30    5.00
  -6   3   0    4.70    7.30
   6   3   0    5.30    5.80
   6   3   0   -4.90    5.70
   6   3   0    0.40    4.20
   6   3   0    4.00    8.30
   6   3   0    2.60    7.70
  -6   3   0    3.90    4.70
   7  -3   0    4.90    4.90
   7  -3   0    6.20    5.30
   7  -3   0    2.50    5.00
   7   3   0    5.90    5.90
   7   3   0    4.30    4.60
   8  -3   0    1.10    4.70
   8  -3   0    3.90    5.30
   8   3   0   -3.90    4.30
   8   3   0   -2.60    5.20
   9  -3   0    2.70    3.30
   9   3   0    0.40    3.10
   0  -4   0 2660.23  111.09
   0  -4   0 2653.03  110.99
   0   4   0 2671.23  111.19
   0   4   0 2812.22  111.59
   0   4   0 2689.83  109.89
   1  -4   0   62.69    6.30
  -1  -4   0   59.19    5.80
  -1  -4   0   58.59    5.70
   1  -4   0   56.99    5.80
   1   4   0   56.49    5.00
  -1   4   0   63.59    7.00
  -1   4   0   58.59    5.30
  -1   4   0   54.19    6.20
   1   4   0   66.69    6.90
   2  -4   0   40.10    5.40
   2  -4   0   44.00    5.10
  -2  -4   0   35.20    4.60
  -2  -4   0   37.10    4.60
  -2   4   0   27.00    5.00
  -2   4   0   40.40    5.90
   2   4   0   44.40    4.80
   3  -4   0    2.40    4.70
   3  -4   0   -2.10    3.10
  -3  -4   0    0.60    2.50
   3  -4   0   -2.50    3.50
  -3  -4   0   -3.70    2.80
  -3   4   0    2.50    4.50
  -3   4   0   -0.10    3.70
   4  -4   0   -0.40    3.80
  -4  -4   0    4.70    3.90
   4   4   0   -5.40    4.10
  -4   4   0    2.50    4.80
  -4   4   0   -1.20    3.80
  -5  -4   0   76.29    8.00
  -5   4   0   70.09    8.70
   5   4   0   82.59    9.70
  -5   4   0   78.09   10.30
   6  -4   0  123.79   10.50
   6  -4   0  118.69   10.00
   6  -4   0  108.99    8.50
   6  -4   0  119.99   10.20
  -6  -4   0  125.09   10.70
  -6   4   0  101.39   13.00
   6   4   0  115.39   10.80
  -6   4   0  128.39   11.90
   6   4   0  151.28   16.90
   6   4   0  121.29   12.90
   6   4   0  120.29   14.30
   6   4   0  109.59    9.40
   7  -4   0    5.30    5.20
   7  -4   0    7.80    5.30
   7  -4   0    9.40    4.10
   7  -4   0    7.80    5.40
   7   4   0   11.20    5.10
   7   4   0    3.10    5.70
   8  -4   0    3.00    5.00
   8  -4   0    6.70    5.20
   8   4   0    0.70    4.50
   8   4   0    3.70    5.40
   0  -5   0   -1.90    3.80
   0  -5   0   -1.50    3.60
   0   5   0   -4.50    4.00
   0   5   0   13.70    4.90
   0   5   0   -1.30    2.50
  -1  -5   0  260.47   14.20
  -1  -5   0  249.68   14.40
   1  -5   0  250.87   14.60
   1  -5   0  239.38   14.10
   1   5   0  241.38   12.70
  -1   5   0  248.88   13.30
  -1   5   0  268.77   15.30
  -1   5   0  265.47   15.00
   1   5   0  259.27   15.10
   2  -5   0  124.89   10.10
   2  -5   0  117.09    9.30
  -2  -5   0  130.19    9.50
  -2  -5   0  133.59    9.70
  -2   5   0  117.99   10.30
   2   5   0  117.49    8.30
  -2   5   0  122.29   10.20
  -3  -5   0   80.89    7.50
   3  -5   0   92.89   10.10
  -3  -5   0   77.59    8.20
   3  -5   0   85.99    8.30
   3  -5   0   86.39    9.10
  -3   5   0   95.89    8.80
  -3   5   0   72.29    9.00
   4  -5   0   -2.40    5.30
  -4  -5   0   -1.30    3.40
  -4   5   0   -2.00    5.10
  -4   5   0    3.40    4.70
   5  -5   0   68.59    7.90
   5  -5   0   60.09    6.30
  -5  -5   0   67.39    8.20
   5  -5   0   72.79    7.90
   5   5   0   72.59   10.10
   5   5   0   83.29    8.50
  -5   5   0   56.59    8.60
   5   5   0   67.49    7.50
  -5   5   0   73.69   10.70
   6  -5   0   67.49    8.40
   6  -5   0   69.89    8.60
   6  -5   0   60.29    6.90
   6   5   0   59.29    7.30
   6   5   0   73.19    8.20
   6   5   0   62.59   13.50
   6   5   0   65.79    9.60
   7  -5   0   13.60    3.90
   7  -5   0   20.10    5.90
   7  -5   0    9.30    4.40
   7   5   0    9.70    5.40
   7   5   0    7.20    5.20
   8  -5   0    6.10    4.80
   8   5   0   11.30    3.90
   8   5   0    3.20    4.50
   9   5   0   -0.70    3.40
   0  -6   0   -3.40    3.30
   0  -6   0    1.90    3.70
   0   6   0    0.40    4.90
   0   6   0   11.20    5.60
   0   6   0   -3.30    2.90
   1  -6   0  179.88   12.80
   1  -6   0  165.78   11.80
  -1  -6   0  171.78   12.30
  -1  -6   0  169.18   12.20
  -1   6   0  170.78   12.90
   1   6   0  172.68   10.40
  -1   6   0  180.38   10.80
  -1   6   0  176.48   13.10
   1   6   0  164.58   13.60
  -2  -6   0    2.80    4.10
   2  -6   0   15.70    5.40
  -2  -6   0    6.40    4.50
   2  -6   0    8.30    4.50
  -2   6   0    8.60    4.40
  -2   6   0   10.30    5.10
  -2   6   0    8.90    5.30
   2   6   0   12.40    3.70
   3  -6   0   76.79    8.20
  -3  -6   0   61.99    7.80
   3  -6   0   86.89   10.00
  -3  -6   0   70.99    7.80
  -3   6   0   84.09   10.10
  -3   6   0   89.69   10.00
  -4  -6   0   95.49    9.60
   4  -6   0   75.89   11.10
  -4   6   0   92.59   10.90
  -4   6   0  102.99   11.20
   5  -6   0   -2.40    3.70
   5  -6   0    2.90    3.00
   5  -6   0    1.90    4.70
   5  -6   0    4.70    4.70
  -5  -6   0   -1.10    4.30
   5   6   0   -2.30    8.10
   5   6   0   -1.10    5.70
   5   6   0    4.80    4.60
  -5   6   0    2.00    5.60
  -5   6   0   14.50    7.30
   5   6   0   -0.50    4.70
   6  -6   0    3.50    5.20
   6  -6   0    0.30    2.70
   6  -6   0   -1.70    4.10
   6  -6   0   -3.80    4.50
   6   6   0   -4.70   10.20
   6   6   0    4.20    4.90
   6   6   0   -2.20    5.00
   7  -6   0   26.90    6.70
   7  -6   0   25.60    4.70
   7  -6   0   28.20    6.30
   7   6   0   14.90    6.10
   7   6   0   33.90    5.40
  -8   6   0    3.40    2.90
   8   6   0    3.70    3.00
   8   6   0    2.40    3.40
   9  -6   0    0.20    1.90
   9   6   0    3.40    3.50
   0  -7   0   -4.30    3.60
   0  -7   0   -6.00    4.40
   0   7   0    0.70    4.40
   0   7   0   -3.20    5.40
   1  -7   0  143.89   11.60
  -1  -7   0  136.99   11.50
   1  -7   0  142.39   12.40
  -1  -7   0  151.88   11.50
  -1   7   0  139.49   12.60
  -1   7   0  153.18   12.40
  -1   7   0  137.99   12.90
   2  -7   0   -3.90    4.20
  -2  -7   0    0.80    3.70
   2  -7   0    4.20    4.40
  -2  -7   0    9.10    4.50
  -2   7   0    1.90    4.40
  -2   7   0   -3.40    5.00
  -2   7   0    2.90    4.70
   3  -7   0   21.80    6.80
   3  -7   0   33.40    7.40
  -3  -7   0   25.90    6.00
  -3  -7   0   29.20    6.50
  -3   7   0   30.40    6.70
  -3   7   0   26.70    6.50
  -3   7   0   13.70    6.50
  -4  -7   0   25.20    6.50
   4  -7   0   23.40    8.60
   4  -7   0   26.40    4.50
   4   7   0   27.10    5.50
  -4   7   0   21.90    7.60
  -4   7   0   16.60    4.50
  -4   7   0   50.69    9.10
   4   7   0   21.00    5.50
  -4   7   0   32.80    7.90
   4   7   0   29.40    7.20
   4   7   0   28.10    5.90
   5  -7   0   -0.30    4.40
   5  -7   0    2.90    4.40
   5  -7   0   -0.10    4.70
   5  -7   0    0.90    2.90
  -5  -7   0    9.00    7.20
   5   7   0    4.90    8.50
  -5   7   0   -3.30    8.80
   5   7   0    1.50    6.20
  -5   7   0   -2.40    3.60
   5   7   0   -1.80    4.70
   5   7   0    0.50    5.20
   6  -7   0   62.99    6.80
   6  -7   0   54.09    8.10
   6  -7   0   62.29    7.70
   6  -7   0   68.89    8.20
  -6   7   0   60.69    7.10
   6   7   0   73.59    8.10
   6   7   0   79.59    9.10
   7  -7   0   -3.00    4.10
   7  -7   0   -0.80    3.70
   7  -7   0   -1.20    2.80
  -7   7   0    1.50    4.20
   7   7   0   -1.80    5.20
   8   7   0   -0.60    4.50
  -8   7   0   -2.00    3.70
   9  -7   0    3.30    2.30
   9  -7   0    3.50    2.10
   0  -8   0 1637.74   73.59
   0  -8   0 1705.33   74.09
   0   8   0 1669.83   74.69
  -1  -8   0  360.46   20.90
  -1  -8   0  334.17   20.30
   1  -8   0  348.17   20.90
   1  -8   0  370.06   21.60
  -1   8   0  326.17   21.40
  -1   8   0  345.97   21.60
  -2  -8   0    8.30    6.00
   2  -8   0    2.30    5.70
  -2  -8   0    7.30    4.90
   2  -8   0    8.10    6.80
   2  -8   0   11.90    6.00
  -2   8   0   -0.60    5.90
  -2   8   0    8.80    7.00
   3  -8   0   -0.40    3.30
   3  -8   0    0.20    5.50
  -3  -8   0    3.30    4.60
   3  -8   0   -1.40    6.10
  -3  -8   0    5.20    5.00
   3   8   0    0.60    5.30
  -3   8   0    3.10    3.90
  -3   8   0    2.30    6.60
   3   8   0   -1.10    4.70
   3   8   0    0.20    3.30
  -3   8   0    5.50    6.20
  -4  -8   0    9.30    5.40
   4  -8   0   10.80    7.40
   4  -8   0   26.10    4.70
   4   8   0   14.90    6.80
   4   8   0   20.40    5.60
   4   8   0   19.10    5.30
  -4   8   0   26.40    5.20
  -4   8   0   40.80    8.00
  -4   8   0   40.00   10.10
   4   8   0   35.90    6.40
   5  -8   0   18.00    6.00
   5  -8   0   11.40    3.90
   5  -8   0    8.50    4.80
   5   8   0   19.30    5.80
   5   8   0   10.20    5.80
  -5   8   0   14.90    4.90
   5   8   0   16.20    6.90
   6  -8   0   19.60    4.40
   6  -8   0   27.10    4.90
   6  -8   0   26.10    5.70
   6  -8   0   33.40    7.30
   6   8   0   20.70    5.50
   6   8   0   20.10    6.30
  -6   8   0   20.70    5.30
   7  -8   0    7.90    3.40
   7  -8   0    2.10    3.00
   7   8   0    3.10    5.60
  -7   8   0   11.80    4.70
   8  -8   0   12.80    4.10
   8  -8   0   11.60    3.30
  -8   8   0   16.60    4.40
   8   8   0    8.40    4.70
   0  -9   0   -5.80    6.10
   0  -9   0   -4.50    4.70
   0   9   0   -4.00    6.50
   1  -9   0  230.98   17.70
  -1  -9   0  190.48   15.50
   1  -9   0  227.58   16.80
  -1  -9   0  244.28   16.80
  -1   9   0  219.48   17.20
  -1   9   0  210.58   14.50
   1   9   0  198.18   13.10
   2  -9   0  188.58   15.40
  -2  -9   0  167.18   15.00
  -2  -9   0  187.68   14.90
   2  -9   0  184.08   16.50
   2  -9   0  169.08   11.70
  -2   9   0  166.78   11.70
   2   9   0  171.68   11.80
   2   9   0  174.68   12.90
  -2   9   0  202.38   15.40
  -2   9   0  205.18   16.90
   3  -9   0   25.20    8.80
   3  -9   0   32.70    9.70
  -3  -9   0   23.80    7.10
   3  -9   0   28.80    5.30
   3   9   0   32.80    6.60
  -3   9   0   31.00    7.80
  -3   9   0   51.69   11.10
   3   9   0   28.40    5.30
   3   9   0   34.80    5.50
  -3   9   0   34.70    5.70
   3   9   0   27.20    6.80
   4  -9   0   16.10    4.60
   4  -9   0   16.30    5.70
  -4   9   0   16.30    5.00
   4   9   0   22.70    6.40
   4   9   0   13.00    5.70
   4   9   0   19.50    5.80
   5  -9   0   80.99    8.70
   5  -9   0   96.19   10.00
   5  -9   0   91.99    8.60
   5   9   0   99.59    9.50
   5   9   0   90.49    8.60
  -5   9   0   79.19    9.20
   5   9   0   66.69    8.90
   6  -9   0   29.00    5.20
   6  -9   0   16.60    5.30
   6  -9   0    9.00    6.00
   6   9   0   26.40    5.40
  -6   9   0   23.00    4.60
   6   9   0   16.30    5.10
   7  -9   0    3.40    3.10
   7  -9   0   -1.20    3.40
  -7   9   0    0.80    4.10
   7   9   0   -6.40    4.90
   8   9   0    7.50    3.10
  -8   9   0    4.80    4.00
   0 -10   0   54.19    9.50
   0 -10   0   53.19    9.40
   0 -10   0   80.99    8.60
   0  10   0   71.79    8.60
   0  10   0   82.89    8.90
   0  10   0   71.19   11.60
  -1 -10   0    2.90    6.50
   1 -10   0   -3.40    7.70
  -1 -10   0    1.90    6.10
   1 -10   0    1.20    3.90
   1 -10   0    9.40    7.30
  -1  10   0    2.50    7.30
   1  10   0    7.40    4.50
  -1  10   0   10.50    4.90
  -1  10   0    8.70    4.80
   2 -10   0    1.90    4.00
   2 -10   0    0.80    7.20
  -2  10   0   -1.60    4.70
  -2  10   0   -7.20    3.80
  -2  10   0    5.50    8.10
  -2  10   0    4.90   10.00
   2  10   0   -4.90    4.00
   3 -10   0   32.10    5.90
   3  10   0   22.60    5.90
   3  10   0   35.40    7.00
  -3  10   0   31.10    6.00
   3  10   0   37.00    5.90
   4 -10   0   -9.00    4.60
   4 -10   0    0.70    4.10
  -4  10   0    0.30    4.80
   4  10   0   -1.70    5.50
   4  10   0    0.70    5.40
   4  10   0    6.70    5.30
   5 -10   0    9.00    6.00
   5 -10   0    4.20    3.50
   5 -10   0    2.40    4.00
  -5  10   0    6.60    5.10
   5  10   0   -7.70    4.80
   5  10   0    1.90    4.10
   6 -10   0    2.30    3.20
   6 -10   0    3.50    3.90
  -6  10   0   -1.50    4.60
   6  10   0    0.80    3.70
   6  10   0    7.70    4.40
   7 -10   0    8.40    3.20
   7  10   0   15.80    5.10
   0 -11   0   -2.40    4.10
   0  11   0   -0.90    4.60
   0  11   0    7.40    4.90
   1 -11   0   74.19    9.00
   1  11   0   74.19    9.30
  -1  11   0   75.09    9.50
  -1  11   0   77.29    9.30
   2 -11   0    5.60    4.50
  -2  11   0    8.20    5.20
   2  11   0   12.50    5.30
  -2  11   0    7.70    5.20
   3 -11   0   10.30    4.80
   3 -11   0    5.00    6.40
   3  11   0   -0.30    5.70
   3  11   0    0.20    5.20
  -3  11   0    1.50    5.00
   4 -11   0    2.50    5.20
   4 -11   0   14.40    5.00
  -4  11   0    8.90    5.50
   4  11   0    8.10    4.30
   4  11   0    7.10    5.70
   5 -11   0    6.90    4.30
   5 -11   0    0.00    4.50
   5 -11   0   -0.90    3.40
   5  11   0    0.80    4.70
  -5  11   0    1.60    4.80
   5  11   0   -5.90    5.00
   6 -11   0    4.10    4.60
   6 -11   0   -2.00    3.80
   6 -11   0    1.00    2.90
   6  11   0   -3.90    3.60
   6  11   0    3.40    4.90
  -6  11   0    1.30    3.30
   7 -11   0    2.40    2.10
  -7  11   0   -1.00    2.80
   7  11   0   -1.60    2.70
   0 -12   0  124.89   10.20
   0  12   0  148.09   12.30
   1 -12   0   75.99    9.10
  -1  12   0   77.39   10.10
  -1  12   0   69.79    9.20
   1  12   0   82.89   10.20
   2 -12   0  111.69   10.40
   2  12   0  127.79   11.30
  -2  12   0  110.19   11.20
  -2  12   0  106.49   10.80
   3 -12   0    1.40    3.30
   3  12   0   -8.40    5.30
  -3  12   0    1.80    5.20
   3  12   0    7.00    5.50
   4 -12   0    7.40    5.10
   4 -12   0    5.60    3.50
   4 -12   0    2.30    4.70
   4  12   0    3.20    4.00
  -4  12   0    4.40    5.20
   4  12   0    7.30    5.50
   5 -12   0    6.90    4.40
   5 -12   0    3.50    4.20
   5 -12   0    0.20    4.30
   5  12   0    6.30    3.30
   5  12   0   14.90    5.50
  -5  12   0    4.90    3.60
   6 -12   0   24.10    4.20
   6 -12   0   16.90    3.30
   6 -12   0    4.50    2.40
  -6  12   0   14.70    4.00
   6  12   0   10.60    4.50
   6  12   0    8.90    3.50
   0 -13   0   -4.20    4.30
   0  13   0   -1.50    5.20
   1 -13   0   36.70    5.70
  -1  13   0   30.50    6.70
  -1  13   0   29.60    6.40
   1  13   0   39.10    6.90
   2 -13   0   13.80    5.30
   2  13   0   16.50    6.50
   2  13   0   12.10    5.50
  -2  13   0   15.30    4.60
   2  13   0   17.20    4.70
  -2  13   0   11.50    5.50
   3 -13   0    0.40    3.20
  -3  13   0    7.40    5.40
   3  13   0   -5.10    5.00
   3  13   0    0.90    3.70
   4 -13   0   -2.00    2.80
   4 -13   0    1.80    3.10
  -4  13   0   -1.00    3.30
   4  13   0    5.10    3.50
   4  13   0    0.60    5.10
   5 -13   0    4.30    3.00
   5 -13   0   -1.60    2.40
   5  13   0   -5.30    2.60
  -5  13   0   -0.40    3.10
   5  13   0    0.50    3.60
   0 -14   0   10.00    4.60
   0  14   0    9.30    4.30
   1 -14   0    5.60    4.60
   1  14   0    7.70    5.40
  -1  14   0    9.00    5.30
   1  14   0   -0.70    3.80
   2 -14   0    7.40    4.60
  -2  14   0    8.10    3.80
   2  14   0   12.20    5.80
  -2  14   0    8.50    4.60
   2  14   0   11.70    3.90
   3 -14   0    2.30    4.40
   3 -14   0    5.00    3.40
   3  14   0    4.00    4.70
  -3  14   0    6.60    3.40
   3  14   0    9.80    5.10
   4 -14   0   -2.50    2.50
   4 -14   0   -2.40    2.70
   4  14   0    2.60    4.10
   4  14   0   -2.00    2.70
  -4  14   0   -1.40    3.70
   0 -15   0    3.60    3.40
   0  15   0    8.10    4.10
   0  15   0   -2.30    2.80
   1 -15   0    0.70    2.70
  -1  15   0    1.50    4.10
   1  15   0    6.20    5.20
   2 -15   0    6.70    3.20
   2 -15   0    5.20    4.00
  -2  15   0    1.70    3.90
   2  15   0   -1.10    3.30
   3 -15   0   -1.00    2.40
   3 -15   0    2.50    2.80
   3  15   0   -1.50    2.50
  -3  15   0    4.70    3.10
   0  16   0    1.50    3.70
  -1  16   0    2.30    2.60
   1  16   0    2.50    2.80
   9   0  -1    3.70    5.40
   8   0  -1   -0.50    4.30
   8   0  -1    2.70    4.10
   7   0  -1    3.50    5.80
   7   0  -1    3.40    4.60
   6   0  -1   -1.40    4.30
   6   0  -1   -4.90    4.90
  -6   0   1   -2.30    4.10
   6   0  -1    8.60    5.90
   6   0  -1   -1.20    2.70
  -6   0   1   -5.30    6.40
  -5   0   1   -5.30    2.40
   5   0  -1   -3.00    4.00
  -5   0   1   -4.00    5.00
  -4   0   1    0.50    2.80
   4   0  -1   -5.10    3.20
  -4   0   1    3.40    4.60
  -3   0   1    0.30    2.70
   3   0  -1   -3.00    1.40
   2   0  -1    0.90    1.30
  -2   0   1    1.90    1.90
   1   0  -1    0.50    1.30
  -1   0   1    0.60    1.00
   0   0  -1   -0.70    0.10
   0   0   1    0.00    0.10
   0   0   1   -0.10    0.30
   0   0  -1   -0.20    0.20
   1   0   1    1.00    1.10
  -1   0  -1    0.40    0.70
  -2   0  -1    0.90    1.50
   2   0   1   -1.30    1.60
  -3   0  -1   -0.70    1.10
   3   0   1    1.10    3.10
  -3   0  -1   -2.30    2.00
   3   0   1   -0.60    2.20
  -4   0  -1    2.50    2.70
   4   0   1   -0.20    3.40
  -4   0  -1   -3.70    4.20
  -5   0  -1    0.50    5.20
   5   0   1    2.00    4.20
  -5   0  -1    0.20    3.10
   6   0   1    0.20    3.50
   6   0   1    1.40    5.30
  -6   0  -1   -1.50    3.10
   6   0   1    1.00    3.90
  -6   0  -1    7.20    7.30
   6   0   1    0.80    5.20
   7   0   1   -5.70    3.90
   7   0   1   -2.80    4.40
   7   0   1   -1.60    5.70
   8   0   1   -6.90    5.40
   8   0   1    1.10    4.10
   9   0   1    1.10    2.70
   9   0   1    5.90    4.10
  10   0   1    0.00    2.40
   9   1  -1   10.30    6.00
   8  -1  -1   -1.40    4.10
   8  -1  -1   -0.90    3.90
   8   1  -1   -1.80    5.80
   8   1  -1   -0.80    3.50
   7  -1  -1    9.80    5.30
   7  -1  -1    6.00    4.50
   7   1  -1    5.90    6.20
   7   1  -1    0.60    4.20
   6  -1  -1   59.09    8.40
   6  -1  -1   45.60    7.20
  -6  -1   1   48.70    7.00
   6  -1  -1   54.49    8.60
  -6  -1   1   46.00    9.70
   6  -1  -1   51.59    5.60
   6   1  -1   58.79    8.70
   6   1  -1   49.30    6.00
   6   1  -1   48.00    8.20
  -6   1   1   56.19   10.60
   6   1  -1   50.69    7.00
  -6   1   1   46.50    6.80
  -5  -1   1  106.39   11.50
   5  -1  -1   80.99    8.70
  -5  -1   1   76.29    7.60
  -5   1   1   81.39   10.10
  -5   1   1   75.09    7.60
   5   1  -1   85.79    9.20
  -4  -1   1  203.08   11.70
   4  -1  -1  175.58   11.90
  -4   1   1  207.48   11.80
  -4   1   1  207.88   13.50
   4   1  -1  203.28   12.20
   3  -1  -1   -1.00    2.90
  -3  -1   1    1.10    2.40
   3  -1  -1   -1.80    1.90
  -3   1   1   -1.10    3.20
  -3   1   1    1.10    2.60
   2  -1  -1  146.29    7.90
   2  -1  -1  134.59    6.50
  -2  -1   1  142.49    7.70
  -2  -1   1  140.29    6.40
  -2   1   1  147.99    7.70
   2   1  -1  152.68    8.40
  -2   1   1  146.79    8.60
   1  -1  -1  170.88    7.60
  -1  -1   1  170.48    7.90
  -1  -1   1  168.28    7.50
  -1   1   1  170.58    8.00
  -1   1   1  161.88    8.20
   1   1  -1  157.08    8.00
   0  -1   1 1712.73   68.99
   0  -1  -1 1683.73   68.99
   0  -1   1 1703.43   68.99
   0  -1  -1 1722.63   68.89
   0   1  -1 1748.43   68.89
   0   1  -1 1634.44   68.89
   0   1   1 1753.82   68.89
   0   1   1 1695.83   68.99
   0   1  -1 1666.13   68.99
  -1  -1  -1   65.09    3.50
   1  -1   1   64.19    4.20
   1  -1   1   60.89    3.70
  -1  -1  -1   61.89    3.60
   1  -1   1   56.59    3.60
  -1   1  -1   65.39    4.40
  -1   1  -1   65.69    3.70
   1   1   1   55.99    3.50
  -2  -1  -1   80.39    4.40
   2  -1   1   72.39    5.50
   2  -1   1   64.29    4.70
  -2  -1  -1   74.49    4.60
  -2   1  -1   76.69    5.00
   2   1   1   65.79    4.50
  -2   1  -1   78.29    6.20
   3  -1   1  268.17   14.20
   3  -1   1  282.17   13.30
  -3  -1  -1  278.97   13.20
   3  -1   1  284.97   14.10
  -3  -1  -1  266.97   12.10
   3   1   1  272.17   13.00
  -3   1  -1  282.27   15.30
  -3   1  -1  292.97   13.60
  -4  -1  -1  174.58   10.00
   4  -1   1  155.38   10.30
   4  -1   1  162.48   10.90
   4   1   1  177.38   10.90
  -4   1  -1  160.98   10.10
  -4   1  -1  161.58   12.10
  -5  -1  -1   94.09   10.90
  -5  -1  -1   51.79    6.20
  -5   1  -1   80.09   10.20
  -5   1  -1   65.79    7.10
   5   1   1   73.29    8.20
   6  -1   1    0.70    3.90
   6  -1   1   15.40    5.80
   6  -1   1    9.50    4.90
  -6  -1  -1    3.90    4.00
  -6  -1  -1   17.80    8.10
   6  -1   1    7.80    4.00
   6   1   1    1.70    4.20
   6   1   1    7.10    4.20
  -6   1  -1    6.00    4.30
  -6   1  -1   -0.90    6.90
   6   1   1    7.50    5.70
   6   1   1    3.20    4.20
   7  -1   1   26.60    6.30
   7  -1   1   33.20    7.60
   7  -1   1   27.10    6.00
   7   1   1   27.30    5.50
   7   1   1   25.30    5.90
   7   1   1   33.20    7.70
   8  -1   1   14.10    4.40
   8  -1   1   10.80    6.40
   8   1   1    2.20    6.90
   8   1   1   14.60    4.80
   8   1   1    7.60    6.40
   9  -1   1   37.10    6.10
   9  -1   1   45.60    6.50
   9   1   1   40.20    5.10
   9   1   1   31.30    5.50
  10  -1   1   11.40    3.10
  10  -1   1    5.00    3.30
  10   1   1    1.80    2.40
   8  -2  -1    7.30    5.80
   8   2  -1    8.20    6.60
   8   2  -1    1.60    3.50
   7  -2  -1   11.20    6.00
   7  -2  -1    6.40    4.80
   7  -2  -1   13.60    5.60
   7  -2  -1    0.50    2.80
   7   2  -1    7.10    4.20
   7   2  -1    3.30    6.00
   7   2  -1    8.70    4.60
   6  -2  -1    9.10    5.30
   6  -2  -1    4.10    2.60
   6  -2  -1    5.10    4.80
  -6  -2   1    2.00    7.30
  -6  -2   1    2.10    4.10
   6  -2  -1    6.80    4.30
   6   2  -1    8.20    7.70
  -6   2   1    2.20    7.00
   6   2  -1    9.90    6.00
   6   2  -1   -5.00    5.50
  -6   2   1    2.60    4.30
   6   2  -1    3.60    4.40
   6   2  -1    6.60    4.10
   6   2  -1    7.70    3.10
  -5  -2   1   40.70    5.90
   5  -2  -1   34.80    7.10
  -5   2   1   34.80    7.40
  -5   2   1   39.50    6.20
   5   2  -1   35.10    6.50
  -4  -2   1  356.76   18.20
   4  -2  -1  343.97   17.90
   4  -2  -1  365.56   18.80
  -4   2   1  361.36   19.90
   4   2  -1  346.77   18.20
  -4   2   1  358.16   18.30
  -3  -2   1   12.60    1.90
   3  -2  -1   12.10    3.50
  -3  -2   1   14.20    3.40
   3  -2  -1   12.30    3.50
   3  -2  -1   15.10    3.70
  -3   2   1   11.20    3.50
  -3   2   1    7.20    3.90
   2  -2  -1   14.60    3.30
   2  -2  -1   16.60    2.60
  -2  -2   1   18.10    2.50
  -2  -2   1   15.90    3.10
   2   2  -1   20.10    3.60
  -2   2   1   16.60    3.00
  -2   2   1   11.40    3.50
   1  -2  -1  645.24   28.30
  -1  -2   1  641.54   28.00
   1  -2  -1  664.93   28.20
  -1  -2   1  685.63   28.30
  -1   2   1  664.43   28.30
  -1   2   1  647.34   28.50
   1   2  -1  688.53   28.10
   0  -2  -1  115.59    6.20
   0  -2  -1   96.29    6.00
   0  -2   1  109.79    6.10
   0  -2   1  115.89    6.10
   0   2  -1  113.19    6.40
   0   2   1  106.39    5.10
   0   2   1  104.79    6.30
   0   2  -1  114.29    6.30
   0   2   1  113.59    6.40
   0   2  -1  107.99    6.00
  -1  -2  -1  882.51   36.10
   1  -2   1  832.02   36.00
  -1  -2  -1  889.71   35.90
   1  -2   1  847.02   36.10
  -1   2  -1  875.91   36.10
  -1   2  -1  868.81   36.40
   1   2   1  822.62   35.50
   2  -2   1  189.08    9.70
  -2  -2  -1  189.68    9.50
   2  -2   1  188.88   10.70
   2  -2   1  197.98   10.00
  -2  -2  -1  201.08    9.80
  -2   2  -1  192.98   10.20
  -2   2  -1  204.48   11.20
  -3  -2  -1   67.89    4.60
  -3  -2  -1   74.59    5.60
   3  -2   1   66.99    6.40
   3  -2   1   69.99    5.80
  -3   2  -1   73.19    7.80
  -3   2  -1   75.99    6.20
   4  -2   1    2.90    3.40
  -4  -2  -1   -1.90    2.60
  -4   2  -1   -2.40    4.10
  -4   2  -1    1.40    2.90
   4   2   1    0.10    3.50
  -5  -2  -1   40.30    5.40
  -5   2  -1   41.50    5.90
   5   2   1   62.49    8.00
  -5   2  -1   65.39    9.30
  -6  -2  -1    0.80    3.40
   6  -2   1    3.70    4.60
   6  -2   1    2.10    4.00
   6  -2   1    2.50    4.90
   6  -2   1    7.40    4.40
  -6  -2  -1   11.10    8.00
   6   2   1    0.20    3.90
  -6   2  -1   -0.10    3.50
  -6   2  -1   -3.60    6.20
   6   2   1   -5.50    4.10
   6   2   1    2.30    5.40
   6   2   1    7.60    7.30
   6   2   1   -4.70    4.60
   6   2   1    7.80    8.30
   7  -2   1    2.20    4.20
   7  -2   1   -6.40    4.60
   7  -2   1    2.00    4.80
   7   2   1   -2.00    3.70
   7   2   1   -1.50    5.80
   7   2   1   -1.00    4.50
   8  -2   1    4.30    4.60
   8  -2   1    4.30    4.40
   8  -2   1    7.20    4.60
   8   2   1    6.80    4.60
   8   2   1    8.80    4.00
   8   2   1    1.40    5.90
   9  -2   1    0.50    2.90
   9   2   1    0.20    3.20
   8  -3  -1    2.30    5.10
   8   3  -1   12.50    6.50
   8   3  -1    7.40    4.50
   7  -3  -1    6.90    3.60
   7  -3  -1    8.10    5.40
   7  -3  -1    8.60    5.50
   7  -3  -1    8.80    5.10
   7   3  -1   11.80    6.40
   7   3  -1    5.20    4.70
  -6  -3   1  116.89   10.50
  -6  -3   1  106.89   13.40
   6  -3  -1  104.69    9.20
   6  -3  -1  110.19   10.00
   6  -3  -1  125.09    8.80
   6  -3  -1  103.79    9.80
   6   3  -1  124.19   13.40
  -6   3   1  127.69   11.20
  -6   3   1  129.79   14.10
   6   3  -1   98.19    8.60
   6   3  -1  114.79   11.60
   6   3  -1  105.69   10.50
  -5  -3   1   25.60    5.10
   5   3  -1   34.90    6.50
  -5   3   1   37.10    7.90
  -5   3   1   20.50    5.30
   4  -3  -1    9.10    4.30
  -4  -3   1    8.60    4.30
   4  -3  -1   13.70    4.90
  -4   3   1   21.50    4.90
  -4   3   1   18.40    5.70
   4   3  -1    8.70    4.20
   3  -3  -1   63.89    6.90
  -3  -3   1   71.09    5.10
   3  -3  -1   62.49    7.40
  -3  -3   1   58.59    6.40
   3  -3  -1   67.19    5.70
   3  -3  -1   60.69    6.80
  -3   3   1   72.39    7.20
  -3   3   1   66.49    7.50
   3   3  -1   65.79    7.00
   2  -3  -1  199.58   12.00
   2  -3  -1  210.88   11.30
  -2  -3   1  227.48   11.20
  -2  -3   1  225.38   11.60
  -2   3   1  230.88   12.00
  -2   3   1  218.18   12.60
   2   3  -1  206.98   11.50
  -1  -3   1 1486.75   60.59
   1  -3  -1 1468.75   60.49
  -1  -3   1 1416.66   60.29
   1  -3  -1 1458.25   60.69
  -1   3   1 1442.26   60.79
   1   3  -1 1460.75   59.99
  -1   3   1 1422.66   60.59
   0  -3  -1   18.30    3.70
   0  -3  -1   18.00    3.00
   0  -3   1   17.10    3.70
   0  -3   1   21.80    3.30
   0   3  -1   17.20    3.10
   0   3   1   18.30    3.90
   0   3   1   14.70    3.40
   0   3   1   17.80    2.40
   0   3  -1   20.50    3.80
   0   3  -1   16.80    3.30
  -1  -3  -1 1143.19   45.20
   1  -3   1 1047.10   45.30
  -1  -3  -1 1087.69   45.30
   1  -3   1 1020.10   45.20
   1   3   1 1022.70   44.20
  -1   3  -1 1084.39   45.60
  -1   3  -1 1097.99   45.50
  -2  -3  -1   81.09    6.10
   2  -3   1   84.69    6.50
   2  -3   1   78.99    7.20
   2  -3   1   81.29    6.40
  -2  -3  -1   88.59    6.40
   2   3   1   80.59    5.90
  -2   3  -1   92.19    7.00
  -2   3  -1   86.79    7.60
  -3  -3  -1  314.67   15.20
  -3  -3  -1  295.27   14.50
   3  -3   1  298.57   16.60
  -3   3  -1  295.97   15.60
  -3   3  -1  289.07   16.70
   4  -3   1    6.80    4.60
  -4  -3  -1   -1.40    2.90
   4   3   1    7.90    3.90
  -4   3  -1    5.50    4.90
  -4   3  -1    5.60    3.50
  -5  -3  -1   23.40    4.80
   5   3   1   41.70    6.40
  -5   3  -1   31.60    7.50
  -5   3  -1   33.90    5.80
  -6  -3  -1   13.00    8.70
  -6  -3  -1   24.90    9.20
   6  -3   1   23.70    6.10
   6  -3   1   15.80    5.00
   6  -3   1   16.50    3.60
   6  -3   1   29.20    6.20
   6   3   1   20.50    6.40
   6   3   1   22.90    5.20
   6   3   1   15.60    5.10
   6   3   1   18.00    7.80
  -6   3  -1   36.70    8.70
   6   3   1   15.70    7.90
  -6   3  -1    4.50    5.20
   7  -3   1    0.20    4.90
   7  -3   1    1.50    5.10
   7  -3   1    5.40    4.90
   7   3   1   -3.60    5.30
   7   3   1    4.80    4.60
   8  -3   1   -1.20    4.60
   8  -3   1   -1.30    3.50
   8   3   1   -4.40    3.40
   8   3   1   -2.20    4.50
   9  -3   1   -4.60    3.80
   9  -3   1    0.70    3.10
   9   3   1    0.20    3.00
   8   4  -1   43.10    5.40
   8   4  -1   17.50    6.10
   7  -4  -1   27.00    6.50
   7  -4  -1   31.30    4.80
   7  -4  -1   12.80    5.60
   7  -4  -1   21.10    5.90
   7   4  -1   24.60    5.70
   7   4  -1   23.00    6.70
   6  -4  -1    3.90    2.90
   6  -4  -1    6.30    4.70
  -6  -4   1    2.50    4.60
   6  -4  -1    1.30    4.50
   6  -4  -1   -1.00    4.90
  -6   4   1   11.00    8.00
   6   4  -1    0.00    7.50
  -6   4   1    3.50    4.20
   6   4  -1   -0.50    7.90
   6   4  -1   10.00    6.10
   6   4  -1    2.30    4.50
  -5  -4   1   -3.60    3.40
  -5   4   1   -5.30    5.20
  -5   4   1    0.80    4.40
   5   4  -1    9.90    6.60
   4  -4  -1   -1.80    4.60
  -4  -4   1    7.00    3.90
   4   4  -1    0.60    3.80
  -4   4   1   10.40    4.70
  -4   4   1   -0.10    4.90
  -3  -4   1  148.19   10.20
   3  -4  -1  148.49   10.60
   3  -4  -1  155.28   11.10
   3  -4  -1  143.39    9.40
  -3  -4   1  131.89    8.70
  -3   4   1  158.68   11.80
  -3   4   1  153.48   10.80
   3   4  -1  156.68   10.40
   3   4  -1  119.99    8.90
   2  -4  -1  157.98   10.00
  -2  -4   1  143.39    9.20
   2  -4  -1  152.98   10.30
  -2  -4   1  148.39   10.00
   2   4  -1  148.79    9.40
  -2   4   1  142.49    9.70
  -2   4   1  159.18   10.80
  -1  -4   1 1642.74   69.69
   1  -4  -1 1708.93   69.89
  -1  -4   1 1744.53   69.79
   1  -4  -1 1651.33   69.69
   1   4  -1 1661.03   68.99
  -1   4   1 1674.53   70.19
   1   4  -1 1680.03   69.99
  -1   4   1 1599.54   69.89
  -1   4   1 1601.84   68.49
   0  -4  -1 9808.92  392.46
   0  -4   1 9626.04  392.26
   0  -4  -1 9465.05  392.16
   0  -4   1 9999.00  392.46
   0   4   1 9948.50  392.86
   0   4   1 9903.11  392.46
   0   4  -1 9583.94  392.56
   0   4   1 9418.76  390.76
   0   4  -1 9649.63  391.56
   0   4  -1 9823.72  392.56
   1  -4   1  766.82   34.80
  -1  -4  -1  828.12   34.80
  -1  -4  -1  793.02   34.90
   1  -4   1  787.32   34.90
   1   4   1  770.52   33.40
  -1   4  -1  792.12   34.50
  -1   4  -1  811.82   35.30
  -1   4  -1  780.62   35.00
   2  -4   1  386.06   19.10
  -2  -4  -1  397.96   19.10
   2  -4   1  383.76   20.30
   2  -4   1  402.06   19.60
  -2  -4  -1  382.96   19.00
  -2   4  -1  410.76   19.80
  -2   4  -1  420.76   20.20
   2   4   1  363.66   18.10
   3  -4   1   10.20    5.10
  -3  -4  -1    9.00    3.30
   3  -4   1    8.20    3.70
  -3  -4  -1   14.70    4.30
  -3   4  -1   14.30    5.10
  -3   4  -1   10.00    3.70
   4  -4   1    9.00    4.80
  -4  -4  -1   13.00    3.90
  -4   4  -1   17.20    4.90
  -4   4  -1   15.20    5.90
  -5  -4  -1   48.20    6.50
  -5   4  -1   69.19    8.20
  -5   4  -1   85.09   10.70
   6  -4   1   -3.70    4.10
   6  -4   1    6.00    4.80
   6  -4   1   -1.40    2.20
   6  -4   1    2.20    4.80
   6   4   1   -1.00    4.30
   6   4   1   -1.00    5.30
   6   4   1   -0.10    4.40
   6   4   1    5.90    7.00
  -6   4  -1    1.50    4.80
  -6   4  -1    2.50    7.00
   6   4   1   -6.90    7.60
   7  -4   1   10.40    5.60
   7  -4   1    5.60    5.30
   7  -4   1    4.80    5.10
   7   4   1    5.40    5.90
   7   4   1    9.40    5.10
   8  -4   1   -4.10    4.30
   8  -4   1   -1.10    4.40
   8  -4   1   -2.20    4.60
   8   4   1   -0.40    4.80
   8   4   1    1.60    4.50
   9  -4   1    0.80    3.20
   9   4   1    0.70    2.60
   9   4   1   -1.60    2.70
   9   5  -1    1.10    3.20
  -9   5   1    9.40    3.70
   8   5  -1    1.40    4.20
   8   5  -1    9.60    4.90
   7  -5  -1    2.90    2.80
   7  -5  -1    4.10    5.30
   7  -5  -1   -2.00    4.90
   7   5  -1    1.40    3.60
   7   5  -1   -0.10    5.20
   6  -5  -1    5.10    5.20
   6  -5  -1    3.20    3.00
   6  -5  -1   -0.10    4.90
   6   5  -1    2.60    8.30
   6   5  -1   -6.30    4.90
   6   5  -1    1.40    4.70
   5  -5  -1   -1.70    2.50
   5  -5  -1    0.70    4.20
   5  -5  -1    7.60    5.70
  -5  -5   1    6.50    4.60
   5   5  -1    7.00    5.40
   5   5  -1   -5.10    4.10
  -5   5   1   -7.60    5.70
   5   5  -1   -4.10    7.10
  -5   5   1    7.80    5.30
  -4  -5   1  157.28   11.80
   4  -5  -1  161.68   13.10
  -4   5   1  165.28   12.70
  -4   5   1  160.08   13.40
  -3  -5   1    4.90    3.50
  -3  -5   1   10.10    3.70
   3  -5  -1   11.90    5.70
   3  -5  -1   10.40    4.50
   3  -5  -1    8.30    4.60
   3   5  -1   10.40    4.50
  -3   5   1   12.20    5.50
  -3   5   1    9.40    4.40
  -2  -5   1  218.48   12.90
  -2  -5   1  218.98   13.50
   2  -5  -1  229.18   13.70
   2  -5  -1  235.08   13.40
  -2   5   1  210.68   14.10
   2   5  -1  233.68   13.10
  -2   5   1  228.98   14.40
   1  -5  -1   23.10    4.60
  -1  -5   1   17.30    4.20
  -1  -5   1   22.80    4.50
   1  -5  -1   15.60    4.30
   1   5  -1   22.10    4.10
  -1   5   1   21.00    3.60
  -1   5   1   21.60    5.50
  -1   5   1   24.40    5.30
   1   5  -1   17.80    5.40
   0  -5   1   32.80    5.60
   0  -5   1   35.70    5.20
   0  -5  -1   31.50    5.40
   0  -5  -1   44.50    6.20
   0   5   1   36.60    4.10
   0   5   1   41.00    6.60
   0   5   1   40.20    6.20
   0   5  -1   44.60    6.40
   0   5  -1   37.90    4.80
   0   5  -1   38.50    6.40
   1  -5   1   25.80    5.00
   1  -5   1   18.00    4.80
  -1  -5  -1   19.40    4.60
  -1  -5  -1   16.70    4.10
   1   5   1   11.20    5.20
  -1   5  -1   13.60    4.90
  -1   5  -1   18.80    5.00
   1   5   1   14.00    3.10
  -1   5  -1   15.60    4.90
  -2  -5  -1  164.68   10.80
   2  -5   1  154.68   12.40
   2  -5   1  162.38   10.80
  -2  -5  -1  152.98   10.80
   2  -5   1  154.08   11.20
  -2   5  -1  159.28   11.60
   2   5   1  155.98    9.40
  -2   5  -1  168.58   11.00
  -2   5  -1  164.78   11.70
   3  -5   1   38.20    7.30
  -3  -5  -1   34.90    5.20
   3  -5   1   33.70    5.10
  -3  -5  -1   34.40    5.50
  -3   5  -1   32.30    6.60
  -3   5  -1   30.10    5.40
  -4  -5  -1  111.19    9.10
   4  -5   1  114.69   11.30
  -4   5  -1   99.29   10.80
  -4   5  -1   94.69    9.90
   5  -5   1   -5.40    3.90
   5  -5   1    0.50    2.40
   5  -5   1    3.30    5.50
  -5  -5  -1   -0.50    4.20
   5  -5   1    1.50    4.70
  -5   5  -1    1.90    4.70
   5   5   1   -4.40    4.80
   5   5   1    1.30    4.40
  -5   5  -1   -1.60    5.60
   5   5   1   -5.00    7.70
   5   5   1   -1.60    4.50
   6  -5   1    3.20    4.80
   6  -5   1    0.70    3.00
   6  -5   1    4.70    4.90
   6   5   1    0.20    4.50
   6   5   1    1.80    5.10
   6   5   1    9.90   10.30
   6   5   1   11.60    8.60
   6   5   1   -6.80    4.50
   7  -5   1    8.30    5.60
   7  -5   1   17.20    5.70
   7   5   1    2.40    4.80
   7   5   1    7.60    5.20
   7   5   1    2.60    5.10
   8  -5   1    1.20    3.30
   8  -5   1    6.60    5.00
   8   5   1   -1.30    3.10
   8   5   1    2.40    4.20
   9  -5   1   -0.20    2.90
   9   5   1   -1.50    3.30
   9   5   1    3.00    3.30
  -9   6   1    0.10    3.40
   9   6  -1    2.70    2.50
   8   6  -1   21.30    4.40
   8   6  -1   12.70    4.00
  -8   6   1   20.00    4.80
   7  -6  -1    4.20    5.00
   7  -6  -1    5.50    3.20
   7   6  -1   -2.30    4.40
   7   6  -1    7.30    5.30
   6  -6  -1   41.40    6.90
   6  -6  -1   38.10    5.20
   6  -6  -1   35.20    7.00
   6   6  -1   49.90    7.10
   5  -6  -1  117.19    9.70
   5  -6  -1  103.29    8.50
   5  -6  -1  124.69    9.30
   5  -6  -1  116.59   10.10
  -5  -6   1  127.29   11.60
   5   6  -1  102.19    8.90
   5   6  -1  101.19   10.90
   5   6  -1  143.49   10.40
  -5   6   1  163.78   13.00
   5   6  -1  111.19   13.40
  -5   6   1  131.79   12.50
  -4  -6   1   15.90    5.40
   4  -6  -1    3.30    5.50
  -4   6   1    6.70    5.60
  -4   6   1   -0.20    5.80
  -3  -6   1    2.50    3.70
   3  -6  -1    5.30    5.00
   3  -6  -1    2.20    5.20
   3  -6  -1   -2.60    5.50
  -3  -6   1    7.70    4.50
   3   6  -1    0.70    4.20
  -3   6   1    4.70    4.50
  -3   6   1   -4.10    4.60
   2  -6  -1   23.40    6.20
  -2  -6   1   17.20    5.10
  -2  -6   1   14.50    5.10
   2  -6  -1   18.10    5.10
   2   6  -1   18.00    4.30
  -2   6   1   24.80    4.70
  -2   6   1   11.40    5.50
  -2   6   1   16.60    5.10
  -1  -6   1  100.39    8.90
   1  -6  -1  105.99   10.10
  -1  -6   1  108.79    9.20
   1  -6  -1  118.69    9.70
   1   6  -1  111.79   10.50
  -1   6   1   87.09    7.40
   1   6  -1  111.29    8.80
  -1   6   1  114.29   10.90
  -1   6   1  114.69   10.70
   0  -6   1  495.75   24.20
   0  -6  -1  455.15   24.10
   0  -6   1  488.05   24.30
   0  -6  -1  500.35   24.70
   0   6  -1  478.25   22.80
   0   6   1  476.05   24.80
   0   6  -1  504.35   25.20
   0   6  -1  483.55   25.00
   0   6   1  486.55   25.10
   0   6   1  442.96   21.80
  -1  -6  -1  338.07   18.30
   1  -6   1  338.17   18.70
   1  -6   1  327.57   18.60
  -1  -6  -1  319.87   18.00
  -1   6  -1  325.77   19.00
  -1   6  -1  324.17   17.10
   1   6   1  329.07   17.80
  -1   6  -1  310.67   18.30
  -2  -6  -1   84.89    8.40
   2  -6   1  106.49   10.40
   2  -6   1   98.19    9.00
  -2  -6  -1   99.79    9.20
   2  -6   1  107.29   10.20
  -2   6  -1   90.49    9.10
  -2   6  -1   84.89    9.90
  -2   6  -1  100.49   10.40
  -3  -6  -1    4.70    3.40
  -3  -6  -1    6.60    3.70
   3  -6   1    0.50    4.60
   3  -6   1    0.20    3.80
  -3   6  -1    5.60    4.00
  -3   6  -1    3.70    5.10
  -3   6  -1   -1.30    5.00
   4  -6   1    6.00    5.70
  -4  -6  -1    7.10    4.60
  -4   6  -1    1.00    5.40
  -4   6  -1   13.90    5.90
   5  -6   1    7.30    5.00
   5  -6   1    4.20    2.90
  -5  -6  -1    1.20    4.50
   5  -6   1    2.60    4.10
   5  -6   1    2.80    4.50
   5   6   1   -1.50    5.40
  -5   6  -1    2.60    6.20
   5   6   1   -5.20    8.40
  -5   6  -1    2.70    5.50
   5   6   1    3.10    5.00
   5   6   1   15.80    5.00
   6  -6   1   16.20    3.60
   6  -6   1   22.90    5.30
   6  -6   1   13.60    4.80
   6  -6   1   23.80    5.90
   6   6   1   20.50    5.60
   6   6   1   28.00   12.00
   6   6   1   23.50    6.10
   7  -6   1    5.70    5.50
   7  -6   1   -0.50    4.50
  -7   6  -1    5.90    4.20
   7   6   1    4.10    5.30
   7   6   1    4.60    4.60
   8  -6   1   11.50    4.90
   8  -6   1    8.00    3.60
   8   6   1   20.70    4.40
  -8   6  -1   14.70    4.40
   9  -6   1    1.20    2.20
   9  -6   1    4.70    2.70
   9   6   1   -3.10    3.20
   9  -7  -1    7.80    2.20
  -9   7   1    8.60    4.90
   9   7  -1    9.70    2.90
  -8   7   1    7.30    4.20
   8   7  -1    1.90    4.50
   7  -7  -1   14.30    4.00
   7  -7  -1    7.50    4.70
   7  -7  -1   10.00    5.90
   7   7  -1   11.90    5.80
  -7   7   1   16.80    4.10
   6  -7  -1   41.20    7.40
   6  -7  -1   50.09    6.30
   6  -7  -1   45.00    6.30
   6  -7  -1   44.10    7.00
   6   7  -1   43.60    7.20
   6   7  -1   38.60    7.20
   5  -7  -1   19.50    4.30
   5  -7  -1   26.80    6.10
   5  -7  -1   25.30    5.70
  -5  -7   1    2.30    7.10
   5  -7  -1   11.10    4.70
   5   7  -1   19.00    6.50
   5   7  -1   17.70    5.90
   5   7  -1   22.10    5.80
   4  -7  -1   47.60    9.80
   4  -7  -1   45.80    5.70
  -4  -7   1   49.10    7.10
   4   7  -1   44.80    6.50
   4   7  -1   42.60    7.70
  -4   7   1   57.39    8.50
   4   7  -1   49.10    6.30
   4   7  -1   58.19    7.50
  -4   7   1   45.30    9.30
  -3  -7   1  116.89   10.40
  -3  -7   1  108.19   10.40
   3  -7  -1  106.49   11.50
   3  -7  -1  123.59   13.60
  -3   7   1  115.99   12.40
  -3   7   1  111.79   12.30
  -3   7   1  100.69   15.30
   2  -7  -1   25.80    6.90
  -2  -7   1   14.60    5.60
  -2  -7   1   16.40    5.20
   2  -7  -1   19.50    6.70
  -2   7   1   30.00    7.50
  -2   7   1   21.10    6.70
  -1  -7   1  232.38   14.90
   1  -7  -1  232.88   15.00
   1  -7  -1  213.68   14.90
  -1  -7   1  222.88   14.60
  -1   7   1  223.68   15.80
  -1   7   1  215.18   15.40
   0  -7   1   41.80    6.70
   0  -7  -1   35.70    7.00
   0  -7  -1   41.60    6.90
   0  -7   1   52.59    7.60
   0   7   1   36.70    6.80
   0   7  -1   42.40    7.80
   0   7   1   47.00    8.20
   0   7  -1   35.10    5.60
   1  -7   1  225.18   14.90
  -1  -7  -1  220.98   15.00
   1  -7   1  228.78   15.00
  -1  -7  -1  243.28   14.80
  -1   7  -1  248.28   16.00
  -1   7  -1  211.78   14.10
  -1   7  -1  211.68   15.60
   2  -7   1   17.40    6.30
   2  -7   1   10.80    5.20
   2  -7   1   11.30    6.70
  -2  -7  -1   15.60    5.20
  -2  -7  -1   14.50    5.00
  -2   7  -1    9.10    5.10
  -2   7  -1   18.00    6.40
  -2   7  -1    9.20    5.80
   3  -7   1    9.50    6.00
  -3  -7  -1    4.60    4.70
  -3  -7  -1    4.20    4.70
   3  -7   1    6.30    5.20
  -3   7  -1    5.20    5.90
  -3   7  -1    9.00    6.30
  -3   7  -1    8.00    5.90
   4  -7   1   14.70    3.80
   4  -7   1   24.20    5.90
  -4  -7  -1    9.50    5.00
   4  -7   1   12.50    6.90
   4   7   1   11.60    5.10
  -4   7  -1   19.10    7.30
   4   7   1   14.40    4.90
  -4   7  -1   24.50    5.30
  -4   7  -1   20.60    7.30
   4   7   1   10.60    7.00
   4   7   1   16.30    5.50
  -4   7  -1   15.10    7.20
   5  -7   1   -2.70    3.30
   5  -7   1   -6.80    3.80
   5  -7   1    4.10    5.30
   5  -7   1    2.60    5.00
  -5   7  -1   -1.60    5.70
   5   7   1   -1.20    4.70
  -5   7  -1    0.60    3.60
   5   7   1    4.80    9.40
   5   7   1    2.30    5.30
   5   7   1   -5.80    6.20
   6  -7   1   75.89    9.20
   6  -7   1   67.29    7.90
   6  -7   1   45.00    6.60
   6  -7   1   76.39    7.50
  -6   7  -1   55.79    6.90
   6   7   1   78.39    9.10
   6   7   1   46.00    7.00
   7  -7   1   48.20    6.70
   7  -7   1   51.29    6.50
   7  -7   1   31.50    6.70
  -7   7  -1   40.80    6.10
   7   7   1   29.00    5.40
   7   7   1   33.80    6.60
   8  -7   1    3.30    3.10
   8  -7   1    3.00    4.40
  -8   7  -1    1.10    2.50
   8   7   1    0.10    4.60
   9  -7   1    1.60    3.40
   9  -7   1   -0.50    2.30
   8   8  -1    6.00    4.50
  -8   8   1   -3.50    3.60
   7  -8  -1    5.60    3.50
   7  -8  -1   -3.70    3.50
   7   8  -1   -3.10    3.50
  -7   8   1    2.30    4.50
   6  -8  -1    6.00    4.60
   6  -8  -1   22.50    4.80
   6  -8  -1   17.30    6.50
   6  -8  -1    9.00    5.00
   6   8  -1    5.40    5.90
   6   8  -1   13.00    5.30
  -6   8   1    7.00    4.80
   5  -8  -1    3.00    4.30
   5  -8  -1    5.00    5.50
   5  -8  -1    2.20    3.40
   5   8  -1   -2.40    3.60
   5   8  -1    8.10    5.40
   5   8  -1   -6.10    5.50
  -5   8   1    0.10    4.10
  -4  -8   1   -2.80    5.90
   4  -8  -1    8.00    3.80
   4  -8  -1   10.20    7.40
   4   8  -1   15.00    6.60
   4   8  -1    6.00    4.80
  -4   8   1   -2.10    6.00
  -4   8   1    8.80    4.30
   4   8  -1    5.70    5.00
  -4   8   1   -2.60    6.70
   4   8  -1   12.10    5.50
  -3  -8   1   11.60    6.20
   3  -8  -1   14.40    6.30
   3  -8  -1   13.90    4.10
   3  -8  -1    5.80    6.00
  -3  -8   1    4.00    4.90
  -3   8   1    9.00    4.80
   3   8  -1    6.60    3.70
  -3   8   1    2.10    7.10
  -3   8   1    4.80    6.70
   3   8  -1    9.40    5.20
   3   8  -1    4.30    5.30
   2  -8  -1    0.30    5.00
  -2  -8   1   14.70    5.30
  -2  -8   1    1.60    5.80
   2  -8  -1   -0.40    6.40
  -2   8   1   10.20    6.40
  -2   8   1    1.20    6.00
  -1  -8   1   23.10    6.10
  -1  -8   1   25.50    7.20
   1  -8  -1   23.00    7.30
   1  -8  -1   20.20    7.30
  -1   8   1   16.20    6.70
  -1   8   1   30.60    8.70
   0  -8   1  613.14   32.20
   0  -8   1  624.84   32.20
   0  -8  -1  616.64   32.00
   0  -8  -1  665.03   32.70
   0   8   1  668.53   33.60
   0   8  -1  634.34   33.10
  -1  -8  -1  197.38   14.60
   1  -8   1  199.48   15.50
  -1  -8  -1  207.68   14.90
   1  -8   1  197.18   15.70
  -1   8  -1  206.38   15.70
  -1   8  -1  208.98   15.80
  -2  -8  -1   64.39    8.70
   2  -8   1   46.70    9.20
   2  -8   1   37.40    8.10
   2  -8   1   59.39    9.60
  -2  -8  -1   36.90    7.10
  -2   8  -1   49.60    9.10
  -2   8  -1   43.30    8.10
   3  -8   1    3.20    6.10
   3  -8   1   -0.50    5.40
  -3  -8  -1   -0.60    4.20
  -3  -8  -1    5.60    6.00
   3  -8   1    2.20    3.30
  -3   8  -1    1.40    7.10
  -3   8  -1   -2.40    6.10
  -3   8  -1    2.10    3.80
   3   8   1   -1.30    4.10
   3   8   1    4.40    4.90
   3   8   1    3.30    4.70
   3   8   1   -2.30    5.10
   4  -8   1  400.46   20.80
  -4  -8  -1  388.06   23.90
   4  -8   1  436.66   22.10
   4   8   1  453.35   22.20
  -4   8  -1  470.65   26.80
   4   8   1  411.76   21.70
   4   8   1  423.86   24.00
  -4   8  -1  413.76   21.40
   4   8   1  386.96   21.30
  -4   8  -1  434.26   26.90
   5  -8   1    2.50    5.20
   5  -8   1    0.10    3.20
   5  -8   1   -4.20    4.20
   5   8   1    4.20    5.40
  -5   8  -1    2.20    5.10
   5   8   1   14.20   10.10
   5   8   1    0.40    5.20
   5   8   1   -1.70    6.80
   6  -8   1   61.29    7.50
   6  -8   1   60.39    7.30
   6  -8   1   52.49    7.20
   6  -8   1   72.09    7.30
   6   8   1   71.99    7.70
  -6   8  -1   56.09    7.10
   6   8   1   51.49    7.20
   7  -8   1   -0.60    2.80
   7  -8   1    4.00    7.30
   7  -8   1    0.70    2.90
   7   8   1    3.70    3.20
   7   8   1    2.20    5.50
  -7   8  -1    5.00    4.30
   8  -8   1   -0.10    3.80
   8  -8   1   -0.40    2.60
  -8   8  -1   -1.80    3.40
   8   8   1   -3.70    4.20
   8   9  -1    4.30    3.00
  -8   9   1    7.40    3.10
   7  -9  -1   67.89    6.60
  -7   9   1   56.09    6.70
   6  -9  -1   14.90    4.50
   6  -9  -1    5.20    6.00
   6  -9  -1    5.40    3.50
   6   9  -1   -2.90    5.40
   6   9  -1   10.80    4.90
  -6   9   1    6.20    3.80
   5  -9  -1   16.60    4.60
   5  -9  -1   17.10    5.20
   5  -9  -1   30.80    7.00
   5   9  -1   18.70    6.40
  -5   9   1   16.80    5.40
   5   9  -1   11.40    5.60
   5   9  -1   16.00    6.10
   4  -9  -1    7.00    4.00
  -4   9   1   14.40    4.80
   4   9  -1    6.40    6.10
   4   9  -1   -0.50    5.40
   4   9  -1    9.20    5.60
   3  -9  -1   10.00    7.40
  -3  -9   1    4.80    5.90
   3  -9  -1    7.20    8.50
   3  -9  -1   11.80    4.20
   3   9  -1    8.60    4.30
  -3   9   1    0.10    7.40
   3   9  -1   11.60    5.90
  -3   9   1   17.60    9.10
  -3   9   1    8.30    4.20
   3   9  -1    6.10    4.30
   3   9  -1    8.60    5.50
   2  -9  -1    1.10    6.40
  -2  -9   1   10.10    7.20
   2  -9  -1    5.70    4.00
  -2  -9   1   -6.40    5.80
   2  -9  -1    2.80    7.80
   2  -9  -1    0.80    7.30
   2   9  -1    1.50    4.00
  -2   9   1   -2.00    3.60
  -2   9   1    2.00    6.60
   2   9  -1   -0.70    4.40
  -2   9   1    7.40    7.40
  -2   9   1    1.70    5.50
   1  -9  -1   -3.90    5.30
  -1  -9   1    6.10    6.80
   1  -9  -1   -3.70    6.70
  -1  -9   1    1.60    6.30
  -1   9   1   -5.40    6.20
  -1   9   1   -3.60    6.20
   1   9  -1   -3.30    3.70
   0  -9  -1    7.00    5.80
   0  -9  -1   -6.50    4.60
   0  -9   1    8.80    6.20
   0  -9   1   -1.20    5.10
   0   9   1    1.40    6.80
   0   9  -1    4.00    6.80
  -1  -9  -1   11.40    6.90
   1  -9   1    0.40    7.30
  -1  -9  -1   10.10    6.10
   1  -9   1   -6.00    6.20
   1  -9   1   -2.40    6.80
  -1   9  -1   -1.90    6.20
  -1   9  -1    4.90    4.10
  -1   9  -1    8.10    6.60
   1   9   1    1.10    3.90
  -2  -9  -1    5.50    5.20
   2  -9   1   -6.20    5.50
   2  -9   1   -6.60    5.40
  -2  -9  -1   -1.30    5.40
   2  -9   1    3.40    3.70
  -2   9  -1    6.20    8.40
   2   9   1   -0.20    3.60
  -2   9  -1    7.10    4.20
  -2   9  -1   -0.20    6.60
   2   9   1    6.20    5.10
   3  -9   1   57.29    7.10
  -3  -9  -1   33.90    7.20
   3  -9   1   62.09   10.90
   3  -9   1   47.00    8.90
   3   9   1   32.30    6.20
   3   9   1   40.40    7.00
   3   9   1   61.19    8.50
  -3   9  -1   57.59    6.90
   3   9   1   58.79    6.70
   3   9   1   48.40    6.50
  -3   9  -1   41.40    9.70
   4  -9   1    3.60    5.00
   4  -9   1   -0.90    3.40
   4   9   1   12.00    5.90
   4   9   1    3.90    5.40
  -4   9  -1    2.40    4.40
   4   9   1   -1.60    4.60
   5  -9   1   39.00    6.40
   5  -9   1   42.50    7.30
   5  -9   1   48.40    6.30
   5   9   1   33.30    6.90
   5   9   1   42.70    7.30
  -5   9  -1   39.80    6.30
   6  -9   1   -1.40    3.30
   6  -9   1   -5.20    4.30
   6  -9   1    0.20    5.50
   6   9   1    3.70    5.60
  -6   9  -1    0.80    4.40
   6   9   1    1.30    4.60
   7  -9   1   13.00    4.30
   7   9   1    5.20    3.90
   7   9   1   11.10    5.20
  -7   9  -1   16.40    4.80
   8  -9   1   12.80    2.90
   8   9   1   11.50    4.10
  -8   9  -1   30.50    4.50
   7 -10  -1    8.70    3.40
  -7  10   1    7.70    4.70
   7  10  -1    5.50    4.90
   6 -10  -1   65.09    7.50
   6 -10  -1   36.40    6.00
   6  10  -1   63.89    7.20
  -6  10   1   73.09    8.60
   5 -10  -1   90.49    8.20
   5 -10  -1  104.39   10.20
   5  10  -1   95.09    9.30
  -5  10   1   96.49    9.80
   4 -10  -1   39.20    7.00
   4 -10  -1   54.29    7.20
  -4  10   1   58.69    7.30
   4  10  -1   51.29    7.40
   4  10  -1   67.49    8.50
   4  10  -1   29.60    6.60
   3 -10  -1  134.09   10.80
  -3  10   1  138.59   11.20
   3  10  -1  123.89   11.10
   3  10  -1  126.49   10.60
  -2 -10   1   10.50    7.10
   2 -10  -1    0.50    3.80
  -2  10   1    4.50    4.80
  -2  10   1    0.90    4.30
  -2  10   1   -5.00    8.60
   2  10  -1    6.50    4.70
  -2  10   1   -8.60    9.40
   1 -10  -1    7.30    8.50
   1 -10  -1    6.80    4.50
  -1 -10   1   20.40    8.60
  -1 -10   1    0.10    6.30
  -1 -10   1    4.10    7.20
  -1  10   1    2.00    4.40
   1  10  -1   11.50    4.80
  -1  10   1    8.40    4.80
   1  10  -1    6.60    6.00
  -1  10   1    3.40    7.40
   0 -10   1   16.90    8.30
   0 -10   1    2.20    4.10
   0 -10   1   11.90    7.20
   0 -10   1    5.40    6.30
   0 -10  -1   13.50    8.50
   0  10   1   22.40    8.60
   0  10  -1    0.30    7.40
   0  10   1    9.50    4.70
   0  10  -1   14.20    5.10
   0  10  -1    9.30    4.90
   0  10   1    3.10    4.80
  -1 -10  -1    7.60    6.40
   1 -10   1    9.00    7.20
   1 -10   1   -5.00    3.50
   1 -10   1    4.20    6.90
   1 -10   1   14.00    7.40
  -1  10  -1    4.70    7.40
   1  10   1   -3.60    3.90
  -1  10  -1   -2.40    4.20
  -1  10  -1    5.10    4.70
   2 -10   1    3.70    4.10
  -2 -10  -1  -24.50    9.00
   2 -10   1    5.40    7.40
  -2  10  -1    8.80    4.80
   2  10   1   10.70    4.80
   2  10   1    3.70    4.90
  -2  10  -1    6.00    7.60
  -2  10  -1    3.20    8.50
   3 -10   1   45.40    6.30
   3 -10   1   44.70    6.80
  -3  10  -1   40.00    6.40
   3  10   1   41.00    7.20
   3  10   1   21.00    6.00
   3  10   1   51.69    7.20
   4 -10   1   16.70    4.90
   4 -10   1   22.00    6.20
   4  10   1   18.10    5.00
  -4  10  -1   22.40    5.70
   4  10   1   25.10    5.60
   4  10   1   15.60    5.80
   5 -10   1    2.90    5.30
   5 -10   1   -5.40    4.10
   5 -10   1   -1.60    3.70
   5  10   1    2.20    5.70
   5  10   1   -5.70    4.80
  -5  10  -1    4.90    5.00
   6 -10   1   16.50    4.50
   6 -10   1   13.50    4.40
   6 -10   1   11.70    3.80
   6  10   1    8.50    3.50
   6  10   1   -1.40    5.10
  -6  10  -1   16.40    5.30
   7 -10   1    2.90    2.80
  -7  10  -1    0.30    4.10
   7  10   1    1.80    3.20
   7 -11  -1   -0.80    2.40
   7  11  -1    3.70    2.90
  -7  11   1   -0.50    4.30
   6 -11  -1   37.70    4.80
   6 -11  -1   14.00    3.40
   6 -11  -1   24.50    4.70
  -6  11   1   26.50    5.80
   6  11  -1   35.60    5.10
   5 -11  -1   -1.90    3.20
   5 -11  -1    5.80    3.30
   5  11  -1    7.40    4.20
   5  11  -1    4.70    3.60
  -5  11   1    3.20    5.00
   4 -11  -1    7.00    5.40
   4 -11  -1   17.20    5.10
   4  11  -1    8.00    5.60
  -4  11   1   25.60    6.10
   4  11  -1   -1.60    5.30
   3 -11  -1   26.50    5.80
   3  11  -1   10.30    6.10
  -3  11   1   27.60    6.30
   3  11  -1   12.60    5.60
   2 -11  -1    1.40    4.20
  -2  11   1    5.00    5.00
   2  11  -1    1.60    4.80
  -2  11   1   -1.00    4.70
   1 -11  -1    2.60    4.40
  -1  11   1   -7.50    4.20
   1  11  -1    8.40    5.10
  -1  11   1    2.20    4.80
   0 -11   1   32.20    6.20
   0  11   1   49.00    8.40
   0  11  -1   43.90    6.80
   0  11   1   40.80    6.80
   0  11  -1   37.40    6.60
   1 -11   1    0.60    4.10
  -1  11  -1    4.60    5.00
   1  11   1    6.20    4.90
  -1  11  -1    2.20    4.90
   2 -11   1   28.50    6.00
  -2  11  -1   20.20    6.10
  -2  11  -1   29.50    6.10
   2  11   1   29.70    6.30
   3 -11   1   25.60    5.80
   3  11   1   19.00    6.10
  -3  11  -1   24.70    6.00
   3  11   1   23.90    7.00
   4 -11   1    4.10    3.60
   4 -11   1    2.00    4.30
   4 -11   1   -0.20    5.00
   4  11   1   -7.20    5.20
  -4  11  -1    3.90    5.30
   4  11   1   -1.30    3.90
   5 -11   1    8.60    4.30
   5 -11   1    1.70    4.60
   5 -11   1    0.20    3.50
  -5  11  -1   -2.20    4.60
   5  11   1   -6.80    4.60
   5  11   1   -0.90    3.60
   6 -11   1   12.50    3.40
   6 -11   1    4.10    3.90
   6 -11   1    1.70    4.40
   6  11   1    3.90    3.50
   6  11   1    4.30    3.00
  -6  11  -1    7.70    4.80
   7 -11   1    3.60    2.30
   7 -11   1    1.50    2.40
   7  11   1    4.20    4.00
  -7  11  -1    5.70    4.00
   6 -12  -1   -0.90    2.00
   6 -12  -1    2.70    3.50
  -6  12   1   -0.10    4.40
   6  12  -1   -1.00    2.90
   5 -12  -1   30.20    4.80
   5 -12  -1   12.60    3.60
   5  12  -1    9.60    4.50
   5  12  -1    9.80    3.90
  -5  12   1   26.60    5.80
   4 -12  -1   43.20    6.50
   4 -12  -1   51.69    6.70
   4  12  -1   26.60    6.40
   4  12  -1   32.50    5.30
  -4  12   1   51.59    7.20
   3 -12  -1   11.30    5.00
   3  12  -1    7.10    5.70
   3  12  -1   -0.10    5.40
  -3  12   1   11.20    5.60
   2 -12  -1    5.60    4.70
  -2  12   1    5.40    5.20
  -2  12   1   12.50    5.60
   2  12  -1   -2.20    5.00
   1 -12  -1   49.90    6.90
  -1  12   1   44.90    7.30
   1  12  -1   55.99    7.80
  -1  12   1   40.30    6.60
   0 -12   1    1.10    3.30
   0  12  -1    2.10    4.90
   0  12  -1    0.70    4.70
   0  12   1   -3.30    4.90
   1 -12   1    6.30    4.70
  -1  12  -1    5.00    5.10
   1  12   1    5.30    5.60
  -1  12  -1    6.00    5.40
   2 -12   1   66.89    8.60
   2  12   1   48.40    7.30
   2  12   1   43.70    7.50
  -2  12  -1   48.40    7.30
  -2  12  -1   58.79    7.50
   2  12   1   41.60    7.50
   3 -12   1   -1.60    4.40
   3  12   1    3.60    4.20
  -3  12  -1    6.90    5.60
   3  12   1   -2.00    5.40
   4 -12   1    2.80    4.50
   4 -12   1    2.70    3.40
   4 -12   1   11.40    5.20
  -4  12  -1    5.80    4.00
   4  12   1    0.20    5.20
   4  12   1    4.40    5.60
   5 -12   1    4.60    4.50
   5 -12   1    0.90    3.10
   5 -12   1    4.80    4.20
   5  12   1   10.80    5.00
  -5  12  -1    2.90    3.70
   5  12   1    2.30    3.30
   6 -12   1    3.00    3.80
   6 -12   1    4.40    3.40
   6 -12   1    1.20    3.00
   6  12   1    2.20    2.90
   6  12   1    3.50    2.70
  -6  12  -1    2.20    4.30
  -6  13   1    2.50    2.80
   5 -13  -1    7.00    3.80
   5 -13  -1   -0.50    3.50
   5 -13  -1    2.10    4.10
  -5  13   1    6.00    4.60
   5  13  -1    2.20    3.00
   5  13  -1    5.30    2.90
   4 -13  -1    3.00    4.50
   4 -13  -1    3.40    3.20
   4  13  -1   -6.30    4.50
   4  13  -1   -0.40    4.40
  -4  13   1    3.00    4.90
   3 -13  -1   -0.90    4.40
  -3  13   1    4.10    5.20
   3  13  -1    3.60    5.40
   3  13  -1   -0.40    5.30
  -3  13   1   -2.20    4.30
   2 -13  -1  106.89   10.20
   2  13  -1  100.59    9.00
   2  13  -1  107.89   10.10
  -2  13   1  118.49   10.30
  -2  13   1   96.39    9.20
   1 -13  -1   19.60    4.70
  -1  13   1   21.60    6.20
  -1  13   1   24.30    6.20
   1  13  -1   28.50    6.50
   0 -13   1    8.40    3.80
   0  13  -1   -2.70    5.00
   0  13   1   -3.90    5.20
   1 -13   1    6.10    3.60
  -1  13  -1    5.00    3.80
  -1  13  -1    2.90    3.60
   1  13   1    9.80    5.60
   2 -13   1   -1.30    3.00
  -2  13  -1    0.80    4.70
   2  13   1   -9.40    5.30
  -2  13  -1    1.00    3.60
   2  13   1    6.50    5.60
   2  13   1    0.10    3.30
   3 -13   1    0.70    3.10
   3  13   1    6.50    5.50
  -3  13  -1    5.80    5.30
   3  13   1    5.80    5.50
   4 -13   1   15.50    4.90
   4 -13   1   14.00    4.80
   4  13   1    7.10    5.10
  -4  13  -1   27.40    5.00
   4  13   1   12.40    5.10
   5 -13   1    6.60    3.00
   5 -13   1   14.40    3.30
   5  13   1   13.70    3.50
   5  13   1    9.60    4.50
  -5  13  -1   18.20    4.20
   5 -14  -1   -0.10    2.10
   5 -14  -1    0.90    2.20
   5  14  -1    3.50    3.40
  -5  14   1    2.10    3.40
   4 -14  -1    2.70    4.20
   4 -14  -1   -1.30    2.50
   4  14  -1   -0.90    2.70
  -4  14   1    2.60    3.80
   4  14  -1   -4.30    3.50
   3 -14  -1    8.90    3.60
   3 -14  -1    9.20    3.50
  -3  14   1    6.70    4.20
   3  14  -1   10.20    5.00
  -3  14   1    6.90    4.30
   3  14  -1    9.70    3.80
   2 -14  -1   28.20    4.70
  -2  14   1   27.40    4.80
   2  14  -1   10.10    3.90
   2  14  -1   24.40    4.90
  -2  14   1   20.10    4.90
   1 -14  -1    1.00    3.10
   1  14  -1   -3.80    4.60
  -1  14   1   -2.60    4.60
   1  14  -1    1.50    3.80
   0 -14   1    0.00    4.00
   0  14  -1    1.40    3.50
   0  14   1    3.20    5.20
   1 -14   1   -1.90    4.00
   1  14   1    6.40    4.00
  -1  14  -1   -2.20    4.60
  -1  14  -1   -1.30    4.50
   1  14   1    2.00    4.90
   2 -14   1    8.80    4.80
  -2  14  -1    2.60    4.40
  -2  14  -1    6.10    4.70
   2  14   1    5.80    5.60
   3 -14   1    6.30    3.40
   3 -14   1    1.50    3.10
  -3  14  -1    2.40    4.20
   3  14   1    5.20    4.60
   3  14   1    0.70    3.50
   4 -14   1    1.30    3.80
   4 -14   1    2.80    3.00
   4  14   1    1.10    2.80
   4  14   1   -5.10    3.90
  -4  14  -1   -2.70    3.70
   3 -15  -1   -7.40    2.10
   3 -15  -1    4.00    2.80
  -3  15   1    3.20    3.50
   3  15  -1    1.80    2.50
   3  15  -1    2.40    3.80
   2 -15  -1   24.80    4.40
   2 -15  -1   14.40    3.60
   2  15  -1    6.10    4.50
  -2  15   1   15.30    3.70
   1 -15  -1   27.70    4.50
  -1  15   1   25.90    5.30
   1  15  -1   27.40    4.90
   0 -15   1   -1.60    3.90
   0  15  -1    2.30    3.10
   0  15   1    3.40    3.90
   0  15  -1    2.90    3.60
   0  15   1   11.40    4.80
   1 -15   1   -3.60    3.80
   1 -15   1    1.80    3.90
  -1  15  -1   -1.90    3.70
   1  15   1   -1.70    5.00
   2 -15   1    2.10    2.70
   2 -15   1    2.90    2.90
  -2  15  -1   -0.40    3.70
   2  15   1    4.40    3.30
   3 -15   1    4.30    2.80
   3 -15   1    2.90    3.40
   3  15   1    3.90    2.70
  -3  15  -1   -0.90    3.00
   1  16  -1    2.30    3.70
  -1  16   1    2.10    2.60
  -1  16   1    1.50    2.40
   0  16  -1    3.40    3.90
   0  16   1    2.80    3.80
   8   0  -2   27.00    7.80
   7   0  -2   17.50    5.50
   7   0  -2   14.10    3.30
   7   0  -2   15.70    6.90
   6   0  -2   47.70    8.20
   6   0  -2   53.59    8.40
  -6   0   2   57.89   10.40
   6   0  -2   46.80    5.20
  -6   0   2   46.10    7.10
   6   0  -2   64.49    7.70
  -5   0   2    0.80    3.50
   5   0  -2    4.20    4.60
  -5   0   2   -1.50    4.80
  -4   0   2  251.87   15.50
  -4   0   2  260.07   14.30
   4   0  -2  259.57   14.40
  -3   0   2  206.78   12.30
  -3   0   2  207.18   11.20
   3   0  -2  209.68    9.50
  -2   0   2 1357.36   56.99
   2   0  -2 1428.16   57.29
   2   0  -2 1353.46   55.99
   1   0  -2  772.12   31.50
  -1   0   2  744.63   31.40
   0   0  -2   64.09    3.10
   0   0   2   54.99    2.80
   0   0   2   65.69    3.30
  -1   0  -2  589.24   23.30
   1   0   2  559.34   24.30
  -2   0  -2  396.96   16.60
   2   0   2  376.46   17.50
  -3   0  -2  265.97   12.90
   3   0   2  281.57   13.80
   3   0   2  279.57   14.10
   4   0   2  515.05   26.50
  -4   0  -2  557.44   25.00
  -4   0  -2  618.24   28.40
   4   0   2  545.55   26.20
  -5   0  -2   41.00    5.00
  -5   0  -2   43.40    8.20
   6   0   2    5.50    4.20
  -6   0  -2    2.80    6.70
   6   0   2   -2.50    4.00
   6   0   2   -1.00    5.20
   6   0   2    3.00    3.70
   7   0   2   56.99    8.90
   7   0   2   47.20    7.00
   7   0   2   59.49    7.70
   7   0   2   41.80    6.50
   8   0   2    9.50    3.70
   8   0   2    3.60    6.20
   9   0   2   74.69    6.90
   9   0   2   76.59    7.90
   8   1  -2    6.90    4.00
   8   1  -2    2.10    6.30
   7  -1  -2   35.90    7.60
   7  -1  -2   27.40    6.30
   7  -1  -2   17.60    3.50
   7   1  -2   13.20    3.20
   7   1  -2   14.90    5.90
   7   1  -2   26.30    8.40
   7   1  -2   25.50    7.40
  -6  -1   2   49.50    7.20
   6  -1  -2   52.09    8.10
   6  -1  -2   51.99    8.00
   6  -1  -2   70.09    9.30
  -6  -1   2   55.59   10.10
   6  -1  -2   54.49    5.70
  -6   1   2   85.19   11.60
  -6   1   2   60.79    8.10
   6   1  -2   60.49    7.50
   6   1  -2   60.19    8.70
   6   1  -2   43.90    5.30
   6   1  -2   56.79    8.80
  -5  -1   2  163.08   13.40
   5  -1  -2  152.58   11.60
  -5  -1   2  151.78   11.10
   5   1  -2  150.98   11.80
  -5   1   2  154.68   13.10
  -5   1   2  168.68   11.30
  -4  -1   2 1524.25   61.99
   4  -1  -2 1362.16   61.79
  -4   1   2 1553.34   62.09
  -4   1   2 1398.46   63.09
   4   1  -2 1418.06   61.79
   3  -1  -2  163.08    9.70
  -3  -1   2  167.28    9.60
   3  -1  -2  150.48    8.70
  -3   1   2  168.58    9.50
  -3   1   2  155.28   10.30
   2  -1  -2  110.29    5.50
  -2  -1   2  118.89    6.90
  -2   1   2  108.99    7.00
  -2   1   2  117.79    7.50
   2   1  -2  112.69    7.40
   1  -1  -2    8.90    1.60
  -1  -1   2    8.00    1.70
  -1  -1   2    5.80    0.90
  -1  -1   2    7.40    1.40
   1   1  -2    7.90    2.10
  -1   1   2    4.80    1.80
  -1   1   2    8.80    1.90
   0  -1   2  586.64   24.00
   0  -1   2  581.34   23.80
   0  -1  -2  540.75   23.00
   0  -1  -2  577.44   24.10
   0  -1   2  566.04   24.00
   0   1  -2  588.14   23.60
   0   1   2  558.14   23.80
   0   1  -2  585.34   24.00
   0   1   2  565.44   23.70
   1  -1   2  815.82   35.30
   1  -1   2  860.11   34.40
  -1  -1  -2  852.81   34.90
  -1  -1  -2  851.31   34.20
  -1   1  -2  847.42   35.10
   1   1   2  792.92   34.80
  -1   1  -2  838.32   34.40
  -2  -1  -2   68.09    4.20
   2  -1   2   67.49    5.30
  -2  -1  -2   72.29    4.70
  -2   1  -2   70.89    4.60
   2   1   2   65.09    4.70
  -2   1  -2   72.09    6.10
   3  -1   2   27.30    4.40
   3  -1   2   25.10    4.30
  -3  -1  -2   25.40    2.80
  -3  -1  -2   23.20    2.90
  -3   1  -2   29.60    5.30
   3   1   2   24.20    3.30
  -3   1  -2   21.00    3.20
   4  -1   2  172.38   10.80
  -4  -1  -2  175.78    9.80
  -4   1  -2  183.18   10.20
   4   1   2  163.28   10.90
  -4   1  -2  161.28   12.30
  -5  -1  -2   58.29    6.00
  -5  -1  -2   69.19    9.80
  -5   1  -2   61.09    9.30
   5   1   2   68.59    8.50
  -5   1  -2   48.50    5.80
   6  -1   2    7.30    4.70
   6  -1   2    7.00    4.10
   6  -1   2    9.90    3.90
   6  -1   2    3.20    4.90
  -6  -1  -2    2.20    6.90
   6  -1   2    0.70    5.00
   6   1   2    9.00    4.30
  -6   1  -2   10.60    7.30
   6   1   2    3.20    4.20
   6   1   2    5.00    4.20
   6   1   2    8.40    9.40
   6   1   2    0.10    4.20
   7  -1   2    0.00    5.50
   7  -1   2    0.10    4.80
   7  -1   2    3.30    4.80
   7  -1   2    0.90    4.30
   7   1   2   -0.50    4.30
   7   1   2   -3.90    5.40
   7   1   2   -0.30    4.20
   7   1   2   -4.40    4.20
   8  -1   2   39.90    6.90
   8  -1   2   42.70    7.90
   8   1   2   34.30    6.10
   8   1   2   38.70    8.40
   8   1   2   44.40    6.30
   9  -1   2    2.20    4.20
   9  -1   2    5.40    3.70
   9   1   2    3.50    5.20
   9   1   2    2.20    3.80
   7  -2  -2    9.20    3.20
   7  -2  -2    9.90    5.90
   7  -2  -2   14.30    5.60
   7   2  -2   15.10    8.30
   7   2  -2   16.00    6.90
   7   2  -2   11.10    4.60
  -6  -2   2  196.38   16.40
   6  -2  -2  171.68   12.40
   6  -2  -2  156.38   10.40
   6  -2  -2  151.98   10.80
   6  -2  -2  165.48   11.90
  -6  -2   2  153.58   12.40
   6   2  -2  160.88   14.10
   6   2  -2  140.89   10.10
   6   2  -2  147.29   11.00
   6   2  -2  204.18   14.60
   6   2  -2  157.28   12.60
  -6   2   2  180.28   13.00
   6   2  -2  156.08   10.10
  -6   2   2  169.28   15.30
   5  -2  -2  108.79   10.00
  -5  -2   2  110.59    9.10
  -5   2   2   94.39   10.90
   5   2  -2  110.59   10.30
  -5   2   2  101.49    9.20
   4  -2  -2   66.89    7.30
  -4  -2   2   74.29    7.30
   4  -2  -2   62.59    6.70
   4   2  -2   68.09    7.00
  -4   2   2   65.49    6.60
  -4   2   2   65.99    8.30
  -3  -2   2    2.10    1.30
   3  -2  -2    3.70    2.90
  -3  -2   2    6.00    3.20
   3  -2  -2    6.20    3.30
   3  -2  -2    3.60    3.10
   3  -2  -2    0.30    1.60
   3   2  -2    8.10    3.80
  -3   2   2    7.70    3.90
   3   2  -2    1.70    4.40
  -3   2   2    1.20    2.50
  -2  -2   2  954.10   38.80
   2  -2  -2  944.11   41.10
   2  -2  -2  976.00   40.20
  -2  -2   2  976.90   40.80
  -2  -2   2  949.01   39.90
  -2   2   2  935.31   41.30
  -2   2   2  964.70   40.90
   2   2  -2  980.90   40.90
  -1  -2   2  416.26   19.30
   1  -2  -2  425.36   19.40
   1  -2  -2  442.56   19.10
  -1  -2   2  447.36   19.10
   1   2  -2  426.36   19.20
  -1   2   2  442.86   19.50
  -1   2   2  437.36   19.30
   0  -2   2  225.38   10.90
   0  -2  -2  234.28   10.80
   0  -2   2  235.58   11.10
   0  -2  -2  229.68   11.10
   0  -2   2  223.08   10.80
   0   2   2  218.78   11.00
   0   2   2  231.18   10.90
   0   2  -2  226.38   10.90
   0   2  -2  236.28   10.80
   0   2   2  210.28    9.30
   0   2  -2  235.08   11.10
  -1  -2  -2   -1.10    1.80
  -1  -2  -2    1.70    2.30
   1  -2   2    1.40    1.90
   1  -2   2    2.80    2.40
   1  -2   2   -1.60    1.70
  -1   2  -2    1.00    2.20
  -1   2  -2    0.70    2.00
   2  -2   2 1030.10   44.90
  -2  -2  -2 1018.50   43.80
   2  -2   2 1017.90   43.70
  -2  -2  -2 1048.40   43.40
  -2   2  -2 1070.39   44.90
  -2   2  -2 1076.29   43.90
  -3  -2  -2    5.20    2.40
  -3  -2  -2    7.10    2.10
   3  -2   2   11.10    4.00
  -3   2  -2   11.30    3.30
  -3   2  -2   12.90    4.50
  -4  -2  -2   10.30    3.10
   4  -2   2   13.10    3.90
   4   2   2   12.90    4.00
  -4   2  -2    8.70    5.00
  -4   2  -2   10.10    3.50
  -5  -2  -2    9.40    3.50
  -5   2  -2   11.70    4.10
  -5   2  -2    2.20    5.40
   5   2   2    6.00    5.50
   6  -2   2    0.80    4.20
   6  -2   2   -0.60    4.90
   6  -2   2    6.90    4.40
   6  -2   2    0.40    4.30
  -6  -2  -2    7.40    8.10
  -6   2  -2    0.00    3.70
   6   2   2    1.50    4.20
  -6   2  -2    0.50    6.50
   6   2   2    8.90    8.60
   6   2   2   -1.80    4.40
   6   2   2   -2.10    3.90
   6   2   2    1.80    5.10
   6   2   2   -1.70    7.10
   7  -2   2   40.00    6.60
   7  -2   2   36.10    7.40
   7  -2   2   27.30    6.20
   7   2   2   37.20    6.30
   7   2   2   28.10    5.60
   7   2   2   35.30    7.90
   7   2   2   35.30    7.00
   8  -2   2   46.30    7.90
   8  -2   2   33.20    6.00
   8  -2   2   25.60    6.00
   8   2   2   36.40    6.10
   8   2   2   15.90    4.50
   8   2   2   20.00    7.00
   9  -2   2    6.30    3.80
   9  -2   2    1.00    2.90
   9   2   2    2.50    3.40
  10   3  -2    3.40    2.70
   7  -3  -2   25.70    6.70
   7  -3  -2   26.20    4.20
   7  -3  -2   26.10    6.50
   7   3  -2   31.60    5.70
   7   3  -2   30.10    8.80
   7   3  -2   33.00    7.80
   6  -3  -2    4.30    4.50
  -6  -3   2    2.10    4.50
  -6  -3   2    4.10    7.90
   6  -3  -2    4.70    4.80
   6  -3  -2    2.40    4.90
   6  -3  -2   -1.30    2.50
  -6   3   2    7.10    7.00
   6   3  -2    5.80    5.80
   6   3  -2   -1.90    3.90
  -6   3   2    4.30    4.90
   6   3  -2   -0.10    2.40
   6   3  -2    2.60    6.50
   6   3  -2    0.80    7.40
  -5  -3   2  181.68   12.80
   5   3  -2  209.78   13.90
  -5   3   2  193.78   13.40
  -5   3   2  194.28   15.10
   4  -3  -2    7.60    4.30
  -4  -3   2   15.40    4.40
   4  -3  -2   12.50    4.20
  -4   3   2   11.30    5.30
   4   3  -2   20.10    5.60
  -4   3   2   15.90    4.70
   3  -3  -2   73.19    6.70
  -3  -3   2   67.09    6.80
  -3  -3   2   62.29    4.70
   3  -3  -2   57.19    6.30
   3  -3  -2   57.29    5.50
  -3   3   2   56.69    7.20
   3   3  -2   65.69    6.60
  -3   3   2   56.09    6.40
   3   3  -2   52.19    6.30
  -2  -3   2  131.89    8.40
  -2  -3   2  127.29    7.40
   2  -3  -2  114.09    7.60
   2  -3  -2  102.59    7.90
   2   3  -2  112.49    8.10
  -2   3   2  121.49    8.50
  -2   3   2  119.69    8.80
  -1  -3   2  243.38   12.60
  -1  -3   2  248.18   12.90
   1  -3  -2  244.38   12.80
   1  -3  -2  260.57   13.30
  -1   3   2  269.67   13.50
  -1   3   2  267.97   13.10
   1   3  -2  255.77   12.70
   0  -3  -2   13.30    3.20
   0  -3   2   18.80    3.90
   0  -3   2   13.10    3.10
   0  -3  -2   15.30    3.20
   0   3  -2    9.00    3.60
   0   3   2   26.90    4.20
   0   3  -2   13.40    3.50
   0   3   2   12.00    1.60
   0   3   2   16.20    3.10
   0   3  -2   20.40    4.20
  -1  -3  -2  250.07   12.90
   1  -3   2  251.97   13.90
   1  -3   2  259.17   12.90
   1  -3   2  266.77   13.00
  -1  -3  -2  265.07   12.70
  -1   3  -2  248.08   13.20
  -1   3  -2  265.27   13.10
  -1   3  -2  269.87   13.20
   1   3   2  237.88   11.40
   2  -3   2   38.90    5.60
  -2  -3  -2   38.60    4.50
   2  -3   2   30.60    4.40
   2  -3   2   30.20    4.10
  -2  -3  -2   33.70    4.10
  -2   3  -2   35.10    5.20
  -2   3  -2   30.10    4.40
  -3  -3  -2   49.30    5.20
  -3  -3  -2   62.39    5.70
   3  -3   2   52.29    6.50
  -3   3  -2   58.99    7.10
  -3   3  -2   51.89    5.70
  -4  -3  -2   35.10    4.70
   4  -3   2   32.40    5.60
   4   3   2   34.20    5.00
  -4   3  -2   49.50    7.60
  -4   3  -2   33.70    5.20
  -5  -3  -2  164.78   11.00
   5   3   2  174.68   12.60
  -5   3  -2  187.18   14.60
  -5   3  -2  186.58   12.10
  -6  -3  -2    0.10    8.00
   6  -3   2   -1.20    4.40
   6  -3   2   -1.90    3.90
   6  -3   2    0.60    4.60
   6   3   2   -2.50    4.10
   6   3   2   -8.20    6.10
  -6   3  -2   -8.30    5.90
  -6   3  -2   -3.50    4.60
   6   3   2    5.80    7.20
   6   3   2    1.30    5.20
   6   3   2    6.80    4.80
   7  -3   2    0.20    4.90
   7  -3   2    2.70    5.20
   7  -3   2    5.80    4.90
   7   3   2   -3.70    5.20
   7   3   2    2.50    5.70
   7   3   2   -0.80    4.60
   8  -3   2    6.80    5.40
   8  -3   2    3.60    4.60
   8  -3   2   -0.80    3.30
   8   3   2    3.90    3.90
   8   3   2    3.90    4.70
   9  -3   2    5.20    4.30
   9  -3   2    1.80    3.00
   9   3   2   -2.20    4.10
   9   3   2    0.00    3.50
   8   4  -2    2.60    4.30
   7  -4  -2   51.99    6.10
   7  -4  -2   35.60    6.90
   7  -4  -2   29.90    6.40
   7   4  -2   42.70   10.00
   7   4  -2   49.10    8.40
   7   4  -2   54.89    6.90
   6  -4  -2   22.50    5.70
   6  -4  -2   30.20    5.10
   6  -4  -2   29.40    6.30
   6  -4  -2   33.50    6.80
  -6  -4   2   32.80    6.80
   6   4  -2   21.70    7.30
   6   4  -2   27.50    7.30
  -6   4   2   30.10    9.20
  -6   4   2   35.90    7.20
   6   4  -2   28.60    5.60
   6   4  -2   22.00    8.30
  -5  -4   2    3.80    4.10
   5   4  -2    2.00    5.10
  -5   4   2    0.20    4.50
  -5   4   2    9.40    6.30
  -4  -4   2    6.20    4.20
   4  -4  -2   19.20    5.70
  -4   4   2   14.70    5.10
  -4   4   2   17.90    6.20
   4   4  -2   18.50    5.60
  -3  -4   2  128.89    8.40
  -3  -4   2  137.79   10.10
   3  -4  -2  133.39    9.10
   3  -4  -2  129.89   10.40
   3   4  -2  146.99   11.00
   3   4  -2  119.29    9.10
  -3   4   2  139.09   10.60
  -3   4   2  163.08   11.70
   2  -4  -2  110.09    8.30
   2  -4  -2  106.99    8.40
  -2  -4   2  104.59    8.40
  -2  -4   2  100.99    7.50
  -2   4   2  115.79    9.00
   2   4  -2  115.69    9.00
  -2   4   2   89.89    7.80
  -1  -4   2    4.90    3.70
  -1  -4   2    0.00    3.20
   1  -4  -2   10.60    3.50
   1  -4  -2    0.30    3.30
  -1   4   2    1.30    3.80
  -1   4   2    9.50    2.80
   1   4  -2    4.00    3.80
   1   4  -2    1.00    3.20
  -1   4   2    1.20    3.70
   0  -4   2  888.31   37.70
   0  -4   2  851.01   37.50
   0  -4  -2  825.62   37.20
   0  -4  -2  896.11   37.80
   0   4  -2  823.02   37.70
   0   4   2  869.61   38.10
   0   4  -2  868.61   37.70
   0   4   2  848.52   37.50
   0   4   2  808.22   35.30
   0   4  -2  885.81   37.10
   1  -4   2   89.89    7.60
   1  -4   2   98.89    7.30
   1  -4   2   95.89    8.60
  -1  -4  -2   89.09    7.00
  -1  -4  -2   86.19    7.10
  -1   4  -2   92.29    7.30
  -1   4  -2   73.29    6.80
  -1   4  -2   89.69    7.60
   1   4   2   81.69    5.30
   2  -4   2    9.50    3.60
  -2  -4  -2   12.00    3.90
  -2  -4  -2   15.70    3.70
   2  -4   2    8.70    4.00
   2  -4   2   19.80    4.70
  -2   4  -2   12.20    4.40
  -2   4  -2   13.60    4.30
  -3  -4  -2  148.79    9.70
   3  -4   2  144.09   11.20
  -3  -4  -2  139.99    9.40
  -3   4  -2  138.29   10.30
  -3   4  -2  145.19   11.30
  -4  -4  -2  334.57   17.90
   4  -4   2  349.67   20.70
  -4   4  -2  371.96   20.90
  -4   4  -2  353.26   19.00
   5  -4   2   47.20    6.70
   5  -4   2   62.19    7.50
  -5  -4  -2   33.10    5.50
   5   4   2   54.99    6.80
  -5   4  -2   62.79    7.90
   5   4   2   47.60    6.30
  -5   4  -2   70.99   10.00
   6  -4   2    2.80    4.60
   6  -4   2    4.60    4.60
   6  -4   2   -2.70    4.40
   6   4   2   -2.90    4.40
   6   4   2   -1.20    5.00
   6   4   2   -1.60    4.50
  -6   4  -2    3.50    5.20
   6   4   2    2.90    5.80
   7  -4   2   12.80    5.40
   7  -4   2    3.20    5.10
   7  -4   2   11.40    5.50
   7   4   2    4.30    5.50
   7   4   2   13.70    5.50
   7   4   2    0.60    4.50
   8  -4   2   -2.40    4.50
   8  -4   2   -1.00    4.40
   8  -4   2   -2.30    4.50
   8   4   2    5.40    5.00
   8   4   2    4.50    4.70
   9  -4   2    8.60    3.50
   9  -4   2    8.60    2.80
   9  -4   2   11.30    4.60
   9   4   2    4.40    3.80
   9   4   2    5.10    3.30
  -9   5   2    3.10    3.60
   8   5  -2    0.10    4.20
   7  -5  -2   11.40    5.60
   7  -5  -2    9.90    4.20
   7   5  -2   17.20    4.30
   7   5  -2   13.20    6.20
   6  -5  -2    5.70    3.30
   6  -5  -2   -1.40    4.70
   6  -5  -2   -0.20    4.90
   6   5  -2    7.60    5.80
   6   5  -2    0.80    7.70
   6   5  -2    3.50    4.70
  -5  -5   2   -3.60    4.30
   5  -5  -2    0.30    2.80
   5  -5  -2    8.10    4.80
   5   5  -2    5.40    7.60
  -5   5   2   -3.70    4.80
  -5   5   2    1.90    6.50
   5   5  -2    1.90    4.50
   5   5  -2    4.80    7.90
   5   5  -2    7.80    5.50
   4  -5  -2    1.30    4.50
  -4  -5   2    3.00    3.70
  -4   5   2    9.40    6.00
  -4   5   2    6.80    4.10
   4   5  -2    7.50    5.60
  -3  -5   2    9.10    3.70
  -3  -5   2    9.40    4.60
   3  -5  -2    4.20    4.10
   3  -5  -2   12.20    5.10
  -3   5   2   19.20    5.60
   3   5  -2    7.90    4.70
   3   5  -2    1.10    3.50
  -3   5   2    8.20    5.20
  -2  -5   2    0.80    3.10
  -2  -5   2    6.00    3.30
   2  -5  -2    2.90    4.20
   2  -5  -2    3.20    4.30
  -2   5   2    7.40    4.90
  -2   5   2   -5.60    4.00
   2   5  -2    4.30    3.80
   1  -5  -2   51.89    6.80
  -1  -5   2   53.19    6.20
   1  -5  -2   63.99    7.10
  -1  -5   2   64.89    7.20
  -1   5   2   54.59    7.20
   1   5  -2   60.39    6.10
  -1   5   2   56.89    5.00
   1   5  -2   70.89    7.50
  -1   5   2   59.59    7.20
   0  -5  -2  395.86   20.70
   0  -5   2  410.26   20.60
   0  -5  -2  412.16   20.30
   0  -5   2  427.96   20.50
   0   5  -2  413.56   20.90
   0   5  -2  407.36   19.80
   0   5   2  384.36   18.00
   0   5   2  419.96   21.30
   0   5   2  404.86   20.50
   0   5  -2  406.86   21.00
  -1  -5  -2   21.00    4.70
   1  -5   2   22.60    5.00
  -1  -5  -2   23.30    4.80
   1  -5   2   25.00    5.20
  -1   5  -2   22.00    5.30
   1   5   2   13.70    2.70
  -1   5  -2    8.10    3.80
  -1   5  -2   13.40    4.50
  -2  -5  -2    6.30    3.60
  -2  -5  -2    2.10    3.50
   2  -5   2    6.00    4.50
   2  -5   2    7.80    3.90
   2  -5   2    4.40    4.10
  -2   5  -2    8.40    4.70
  -2   5  -2    3.00    3.40
  -2   5  -2    1.40    4.10
  -3  -5  -2  348.17   18.90
  -3  -5  -2  356.86   18.90
   3  -5   2  360.66   19.50
   3  -5   2  382.26   21.50
  -3   5  -2  408.26   20.40
  -3   5  -2  346.17   20.50
  -4  -5  -2  209.38   13.40
   4  -5   2  222.48   16.70
  -4   5  -2  210.58   14.40
  -4   5  -2  215.48   15.70
   5  -5   2   10.90    3.00
   5  -5   2    7.80    4.10
   5  -5   2   18.90    5.30
  -5  -5  -2    8.00    4.00
   5  -5   2    8.90    4.80
  -5   5  -2    9.10    5.20
   5   5   2    7.90    4.90
   5   5   2   13.10    4.90
   5   5   2    8.30    4.70
  -5   5  -2    4.50    5.90
   5   5   2    5.00    8.00
   6  -5   2   10.40    4.50
   6  -5   2   28.30    6.20
   6  -5   2   14.20    3.20
   6  -5   2   28.30    6.30
   6   5   2   28.40    6.80
   6   5   2   22.90    5.80
   6   5   2   27.90    7.40
   6   5   2   29.00    5.90
   7  -5   2   -2.60    5.00
   7  -5   2   -4.00    4.50
   7   5   2    2.30    5.10
   7   5   2   -4.70    4.90
   7   5   2   -1.40    4.30
   8  -5   2    6.90    5.00
   8  -5   2   -1.80    4.50
   8   5   2   -3.10    3.60
   8   5   2   -2.70    4.30
   9  -5   2    4.30    3.00
   9  -5   2    1.20    2.20
   9   5   2    1.80    3.50
   9   5   2   -1.10    2.60
  -9   6   2   35.40    4.90
  -8   6   2    5.30    4.10
   8   6  -2    1.90    4.30
   7  -6  -2    1.40    3.20
   7  -6  -2   -3.40    4.60
   7   6  -2   -2.60    4.20
   7   6  -2   -3.50    4.80
   6  -6  -2   69.89    7.10
   6  -6  -2   71.59    8.60
   6  -6  -2   58.09    8.10
   6   6  -2   75.49    8.60
   6   6  -2   50.09    9.40
   5  -6  -2   -0.80    4.40
  -5  -6   2    8.10    5.60
   5  -6  -2    0.70    3.00
   5   6  -2    4.10    4.70
   5   6  -2   10.50    5.70
  -5   6   2   -0.20    6.80
   5   6  -2    3.20    6.80
  -5   6   2    5.60    6.00
  -4  -6   2  130.19   10.80
  -4   6   2  125.49   11.80
  -4   6   2  128.19   12.70
   3  -6  -2   17.20    5.70
   3  -6  -2   14.00    6.20
  -3  -6   2   13.20    4.40
  -3  -6   2   19.80    4.70
  -3   6   2   21.60    6.60
   3   6  -2   14.60    5.20
  -3   6   2   14.30    6.20
   2  -6  -2  229.28   14.70
  -2  -6   2  230.88   14.10
   2  -6  -2  256.17   15.60
  -2  -6   2  234.28   14.30
  -2   6   2  214.48   13.00
  -2   6   2  205.28   15.10
   2   6  -2  204.38   13.10
  -2   6   2  228.18   15.30
  -1  -6   2   -2.90    4.00
   1  -6  -2    0.10    3.80
   1  -6  -2   -0.50    4.50
  -1  -6   2    1.40    4.50
  -1   6   2    2.70    5.30
   1   6  -2   -1.50    4.60
  -1   6   2    2.10    4.30
   1   6  -2    3.40    5.00
  -1   6   2   -3.80    2.90
   0  -6  -2  225.98   14.00
   0  -6  -2  189.08   13.70
   0  -6   2  235.98   14.40
   0  -6   2  227.38   13.90
   0   6  -2  222.48   14.40
   0   6  -2  220.28   13.70
   0   6  -2  235.08   14.90
   0   6   2  199.58   14.60
   0   6   2  211.68   14.00
   1  -6   2   69.99    8.10
  -1  -6  -2   80.69    8.20
   1  -6   2   61.09    8.40
   1  -6   2   60.59    7.30
  -1  -6  -2   70.19    7.70
  -1   6  -2   38.10    6.60
  -1   6  -2   57.39    7.90
  -1   6  -2   64.49    7.10
  -2  -6  -2   34.80    5.50
   2  -6   2   41.50    6.40
  -2  -6  -2   46.20    6.40
   2  -6   2   40.40    7.10
   2  -6   2   49.90    7.50
  -2   6  -2   55.19    7.70
  -2   6  -2   49.80    7.00
  -2   6  -2   49.30    7.10
  -3  -6  -2    9.40    4.50
   3  -6   2    9.10    5.50
  -3  -6  -2    4.70    4.10
   3  -6   2   10.30    4.80
  -3   6  -2   12.30    5.60
  -3   6  -2    1.80    5.40
  -3   6  -2    5.90    5.20
  -4  -6  -2   19.80    5.30
   4  -6   2   17.60    8.10
  -4   6  -2   24.90    7.00
   4   6   2    2.90    7.50
  -4   6  -2   23.20    6.50
   5  -6   2   27.60    5.80
   5  -6   2   29.30    4.60
   5  -6   2   25.10    5.40
  -5  -6  -2   12.50    5.70
   5  -6   2   33.30    6.40
   5   6   2   31.20    6.30
   5   6   2   18.20    5.80
  -5   6  -2   28.50    8.00
   5   6   2   30.60    9.80
  -5   6  -2   15.30    5.60
   5   6   2   24.60    5.50
   6  -6   2    3.70    4.70
   6  -6   2   -3.70    4.90
   6  -6   2    4.30    3.40
   6  -6   2    0.10    4.20
   6   6   2   -4.30    4.40
   6   6   2   -1.40    5.00
   6   6   2    9.40   12.40
   7  -6   2   -4.60    4.30
   7  -6   2    1.50    5.30
   7   6   2   -7.30    4.80
  -7   6  -2   -1.30    3.90
   7   6   2    5.70    4.60
   8  -6   2   11.10    3.90
   8  -6   2   11.10    4.00
   8   6   2   15.70    5.10
   9  -6   2    2.70    2.50
   9  -6   2   -0.20    1.80
   9   6   2    1.60    3.40
  -9   7   2    1.10    3.40
   9   7  -2   -2.30    1.90
  -8   7   2   -2.10    3.80
   8   7  -2    6.30    4.50
   7  -7  -2    0.90    4.70
   7  -7  -2    0.80    3.20
   7  -7  -2    3.00    5.40
   7   7  -2   -0.50    3.60
  -7   7   2    0.00    4.30
   6  -7  -2   49.40    6.10
   6  -7  -2   42.40    6.80
   6  -7  -2   52.39    8.20
   6   7  -2   41.40    7.20
   5  -7  -2  107.09    9.00
   5  -7  -2   96.19    9.40
   5   7  -2  124.89   11.20
   5   7  -2  113.69    9.10
   5   7  -2  131.09   10.50
   4  -7  -2   55.19    9.10
  -4  -7   2   54.59    7.80
   4  -7  -2   66.19    7.10
   4   7  -2   48.60    7.70
   4   7  -2   58.99   10.80
  -4   7   2   91.39   12.00
   4   7  -2   58.79    6.80
  -4   7   2   65.99   10.60
  -3  -7   2    2.10    4.50
   3  -7  -2   10.90    6.80
  -3  -7   2    0.60    5.00
   3  -7  -2    7.80    6.20
  -3   7   2    4.90    6.20
  -3   7   2   -1.60    4.60
  -2  -7   2    3.60    5.00
  -2  -7   2    4.30    4.10
   2  -7  -2    6.70    5.70
   2  -7  -2    0.10    5.30
  -2   7   2    0.30    5.40
  -2   7   2    2.20    5.10
   2   7  -2    4.50    4.50
  -1  -7   2    9.20    4.70
   1  -7  -2    5.20    4.60
  -1  -7   2    7.00    4.50
   1  -7  -2    6.90    4.70
  -1   7   2    6.80    5.90
  -1   7   2    4.00    4.80
   1   7  -2    3.70    4.20
   0  -7   2  799.32   38.20
   0  -7   2  852.71   38.60
   0  -7  -2  855.31   39.00
   0  -7  -2  803.52   38.40
   0   7  -2  767.22   36.90
   0   7  -2  779.42   38.70
   0   7   2  811.62   39.30
   1  -7   2  190.48   14.50
   1  -7   2  165.78   12.70
  -1  -7  -2  180.08   13.80
  -1  -7  -2  167.58   12.90
   1  -7   2  155.08   13.10
  -1   7  -2  149.79   11.80
  -1   7  -2  166.28   13.50
  -1   7  -2  176.88   13.50
  -2  -7  -2   29.30    5.50
   2  -7   2   34.00    6.40
  -2  -7  -2   31.60    6.80
   2  -7   2   33.80    7.20
   2  -7   2   30.40    7.20
  -2   7  -2   35.00    7.70
  -2   7  -2   38.20    7.50
  -2   7  -2   32.60    6.60
   3  -7   2   46.60    7.60
  -3  -7  -2   50.39    7.30
  -3  -7  -2   66.49    8.20
   3  -7   2   55.19    9.30
  -3   7  -2   73.29   10.00
  -3   7  -2   73.29    9.40
  -3   7  -2   64.09    9.40
  -4  -7  -2   89.19    9.80
   4  -7   2   77.19    8.20
   4  -7   2   58.09    9.90
   4  -7   2   75.19    6.90
  -4   7  -2   99.59   11.80
  -4   7  -2   74.19    7.80
   4   7   2   65.29    7.20
   4   7   2   63.49    7.80
   4   7   2   68.69    9.70
  -4   7  -2   87.69   11.00
  -4   7  -2   74.59   10.80
   4   7   2   76.29    8.60
   5  -7   2   25.90    4.30
   5  -7   2   31.40    6.00
   5  -7   2   22.80    5.50
   5  -7   2   27.80    6.20
   5   7   2   27.80   10.60
   5   7   2   37.30    7.70
   5   7   2   31.50    6.20
  -5   7  -2   24.10    5.00
   5   7   2   32.20    6.50
   6  -7   2   82.59    8.30
   6  -7   2   73.19    9.20
   6  -7   2   62.29    7.30
   6  -7   2   70.79    8.00
   6   7   2   77.39    8.30
   6   7   2   54.39    7.80
  -6   7  -2   65.79    8.30
   7  -7   2   44.50    7.30
   7  -7   2   53.49    7.00
   7   7   2   42.30    6.30
  -7   7  -2   38.20    5.90
   7   7   2   31.20    6.80
   8  -7   2   13.20    3.60
   8  -7   2    6.50    4.50
  -8   7  -2   11.90    3.90
   8   7   2    1.50    3.10
  -8   8   2    2.60    3.20
   8   8  -2   -0.40    4.10
   7  -8  -2    3.30    3.70
   7   8  -2    7.80    4.20
  -7   8   2   12.80    5.00
   6  -8  -2   -3.20    3.30
   6  -8  -2   -1.60    5.50
   6  -8  -2   -4.00    4.10
   6  -8  -2   -3.50    4.30
  -6   8   2    4.90    4.70
   6   8  -2   -0.50    5.60
   5  -8  -2    0.30    3.30
   5   8  -2    4.00    5.40
  -5   8   2    6.10    4.60
   5   8  -2    9.50    5.30
   5   8  -2    1.80    5.50
   4  -8  -2   28.90    5.20
  -4  -8   2   31.40    8.30
   4  -8  -2   13.70    7.10
  -4   8   2   29.10    9.90
  -4   8   2   30.70    8.20
   4   8  -2   28.50    6.00
   4   8  -2   27.40    6.00
   4   8  -2   26.10    5.50
  -4   8   2   38.40    5.80
   3  -8  -2    3.90    7.40
   3  -8  -2    8.80    7.10
  -3  -8   2   11.30    6.00
  -3  -8   2  -10.60    4.90
   3  -8  -2    0.40    3.30
  -3   8   2    4.40    7.10
  -3   8   2   -8.10    5.20
   3   8  -2   -2.40    4.00
  -3   8   2    1.70    3.70
   3   8  -2    0.20    4.90
   2  -8  -2   55.59    9.50
  -2  -8   2   55.39    7.70
  -2  -8   2   60.49    8.80
   2  -8  -2   38.00    7.60
  -2   8   2   41.30    8.80
  -2   8   2   40.50    8.10
  -1  -8   2  295.77   18.10
  -1  -8   2  281.67   18.00
   1  -8  -2  251.37   17.60
   1  -8  -2  271.87   18.70
  -1   8   2  270.67   19.60
  -1   8   2  274.47   18.80
   0  -8  -2   97.79   10.80
   0  -8  -2  119.79   12.20
   0  -8   2  101.19   10.50
   0  -8   2   82.09    9.80
   0  -8   2  100.79   10.50
   0   8   2   75.79   10.70
   0   8  -2   94.79   11.00
   0   8   2   64.79   10.00
  -1  -8  -2   97.89   11.00
  -1  -8  -2  114.89   11.00
   1  -8   2   81.49    9.90
   1  -8   2  102.59   11.20
   1  -8   2  100.79   10.50
  -1   8  -2  109.19   12.50
  -1   8  -2   89.49   10.90
   2  -8   2  357.76   22.90
  -2  -8  -2  366.66   21.30
  -2  -8  -2  370.36   22.10
  -2   8  -2  350.56   22.30
  -2   8  -2  352.06   22.90
   3  -8   2   11.00    3.80
   3  -8   2    4.70    7.40
  -3  -8  -2   12.90    6.00
   3  -8   2    5.50    6.90
  -3  -8  -2    4.10    5.10
  -3   8  -2    4.00    5.60
   3   8   2   10.50    4.90
   3   8   2   14.70    5.20
   3   8   2    8.40    6.00
  -3   8  -2   11.00    4.20
  -3   8  -2   14.40    7.40
   3   8   2    8.50    3.80
   3   8   2    3.40    5.10
  -4  -8  -2    1.40    5.70
   4  -8   2   12.80    3.90
   4  -8   2   15.50    5.50
   4  -8   2   -1.00    7.60
   4   8   2    5.50    7.50
  -4   8  -2    8.00    7.80
   4   8   2   11.30    5.80
   4   8   2   22.30    6.00
  -4   8  -2   10.00    6.20
   4   8   2   21.40    5.60
  -4   8  -2    6.90    5.10
   5  -8   2   23.20    4.60
   5  -8   2   27.20    6.60
   5  -8   2   29.60    4.90
  -5   8  -2   25.90    5.40
   5   8   2   43.60   11.70
   5   8   2   30.00    6.50
   5   8   2   11.50    5.90
   6  -8   2    0.00    5.50
   6  -8   2   -0.90    4.50
   6  -8   2   -4.00    5.20
   6  -8   2    1.20    3.10
  -6   8  -2   -1.10    4.10
   6   8   2    0.00    5.60
   6   8   2    3.90    5.00
   7  -8   2   39.90    5.50
   7  -8   2   29.30    5.50
   7  -8   2   50.89    6.40
   7   8   2   38.60    6.80
  -7   8  -2   40.80    5.80
   8  -8   2    2.70    2.90
   8  -8   2    1.10    3.50
   8   8   2    6.50    3.40
  -8   8  -2    2.60    3.60
   8   9  -2   -1.00    2.70
  -8   9   2    2.10    3.00
   7  -9  -2    5.70    3.70
   7   9  -2    5.10    5.40
  -7   9   2    2.00    3.20
   6  -9  -2   24.30    5.10
   6  -9  -2    8.80    4.60
   6   9  -2   12.30    6.20
  -6   9   2   27.10    5.80
   5  -9  -2   76.99    8.20
   5  -9  -2   63.69    7.60
   5   9  -2   63.99    8.60
   5   9  -2   58.59    8.30
   5   9  -2   69.49    8.40
  -5   9   2   74.39    9.00
   4  -9  -2   36.00    5.90
   4   9  -2   33.10    6.60
   4   9  -2   31.50    5.30
   4   9  -2   45.60    6.80
  -4   9   2   40.00    6.20
   3  -9  -2    4.10    3.80
   3  -9  -2   -5.60    6.40
  -3  -9   2    3.20    5.50
   3   9  -2    3.30    5.10
   3   9  -2    4.80    3.90
  -3   9   2    5.70    7.50
  -3   9   2    0.50    3.80
   3   9  -2   -5.30    3.80
  -3   9   2   -2.60    7.70
   2  -9  -2   13.40    7.10
   2  -9  -2   10.20    4.30
  -2  -9   2   18.10    7.00
  -2  -9   2    7.50    5.60
   2  -9  -2   12.10    7.20
  -2   9   2    6.90    7.00
  -2   9   2   10.60    4.40
  -2   9   2    6.40    4.70
  -2   9   2   17.70    7.70
   2   9  -2   13.40    4.70
   1  -9  -2    8.90    6.20
  -1  -9   2    6.40    5.90
   1  -9  -2   -0.70    5.80
  -1  -9   2   -1.80    5.60
  -1  -9   2    9.50    5.80
  -1   9   2    7.70    6.90
  -1   9   2    2.80    6.60
   1   9  -2    6.70    5.20
   0  -9   2  142.39   12.80
   0  -9  -2  145.39   13.00
   0  -9   2  120.39   12.20
   0  -9  -2  103.39   12.20
   0  -9   2  104.19   11.90
   0   9  -2  118.29   13.10
   0   9   2  121.19   13.90
   0   9   2  111.89   11.50
  -1  -9  -2    4.40    5.60
  -1  -9  -2    1.90    5.60
   1  -9   2   11.40    6.50
   1  -9   2   13.60    4.20
   1  -9   2   13.40    6.70
   1  -9   2   12.70    7.50
  -1   9  -2   10.80    5.50
   1   9   2    6.10    4.00
  -1   9  -2    6.10    4.10
   2  -9   2   57.69   10.10
   2  -9   2   63.29    7.10
   2  -9   2   59.19    9.40
  -2  -9  -2   36.50    8.10
  -2   9  -2   42.40    6.00
   2   9   2   36.00    6.60
   2   9   2   55.09    6.40
  -2   9  -2   45.00    9.20
  -2   9  -2   45.90    9.20
  -3  -9  -2  183.58   14.80
   3  -9   2  164.48   15.50
   3  -9   2  167.28   11.70
   3  -9   2  152.58   11.00
   3  -9   2  179.28   16.90
   3   9   2  158.28   11.90
   3   9   2  174.48   12.30
  -3   9  -2  152.08   11.50
   3   9   2  170.18   13.80
   3   9   2  165.28   11.10
  -3   9  -2  176.08   18.00
   3   9   2  150.38   11.30
   4  -9   2   52.59    6.40
   4  -9   2   55.19    7.80
   4   9   2   40.70    6.60
  -4   9  -2   51.69    6.80
   4   9   2   53.49   10.10
   4   9   2   50.69    7.50
   4   9   2   48.20    7.80
   5  -9   2   15.20    5.40
   5  -9   2   11.90    4.20
   5  -9   2   10.70    5.90
   5   9   2   17.20    6.20
  -5   9  -2   21.00    5.30
   5   9   2   17.60    6.20
   6  -9   2    2.30    4.20
   6  -9   2    2.50    4.80
   6  -9   2    4.10    4.20
   6  -9   2    5.60    3.60
   6   9   2    4.60    4.80
  -6   9  -2    5.50    4.60
   6   9   2    5.30    4.00
   7  -9   2   28.90    5.00
   7  -9   2   17.60    4.50
   7   9   2   20.90    4.60
  -7   9  -2   25.90    4.60
   7   9   2   36.10    5.40
   8  -9   2    3.20    3.30
  -8   9  -2   -0.60    3.30
   8   9   2   -1.20    3.70
  -8  10   2    4.00    3.60
   7 -10  -2   -2.30    3.30
  -7  10   2    3.30    3.30
   7  10  -2    3.40    4.80
   6 -10  -2   22.30    5.30
   6 -10  -2   45.00    5.60
   6 -10  -2   39.70    6.00
   6  10  -2   25.80    6.50
  -6  10   2   38.80    6.20
   5 -10  -2   15.10    5.20
   5 -10  -2   28.20    5.50
   5 -10  -2   42.00    6.40
  -5  10   2   37.50    6.40
   5  10  -2   22.60    6.60
   5  10  -2   16.00    5.60
   4 -10  -2   -4.80    3.80
   4  10  -2    2.50    5.20
   4  10  -2    5.60    5.70
   4  10  -2   -2.70    4.80
  -4  10   2    0.30    4.60
   3 -10  -2    6.20    4.50
  -3  10   2    1.30    4.60
   3  10  -2    5.90    5.70
  -3  10   2    3.70    6.20
  -2 -10   2  108.89   17.00
   2 -10  -2   88.29   13.80
   2 -10  -2   83.59    8.90
  -2  10   2   78.09    9.50
  -2  10   2   95.19   15.30
   2  10  -2   89.99    9.40
  -2  10   2   91.49   10.00
   1 -10  -2   16.40    7.70
  -1 -10   2   23.40    7.60
  -1 -10   2   14.50    7.30
  -1 -10   2   24.70    7.40
   1 -10  -2   16.10    4.10
  -1  10   2   -2.60    7.70
  -1  10   2   17.70    5.10
   1  10  -2   13.70    5.00
  -1  10   2   20.80    5.60
   1  10  -2   21.40    5.50
   0 -10  -2    5.10    6.70
   0 -10   2   15.10    8.20
   0 -10  -2   11.70    7.50
   0 -10   2   -0.80    5.90
   0 -10   2    8.30    4.30
   0 -10   2   12.50    8.00
   0  10  -2   18.40    5.30
   0  10   2   21.00    9.00
   0  10   2    8.70    4.50
   0  10  -2   10.10    7.90
   0  10  -2   12.10    6.00
   1 -10   2    0.10    2.80
   1 -10   2    4.20    6.90
  -1 -10  -2    0.50    7.20
   1 -10   2   -0.20    6.00
   1  10   2    5.00    4.70
  -1  10  -2   -2.70    5.30
   1  10   2   -0.80    4.10
  -1  10  -2   -1.00    7.10
  -1  10  -2   -8.30    4.10
   2 -10   2   -1.10    8.50
   2 -10   2   -1.80    3.80
   2  10   2   -0.40    4.10
  -2  10  -2   -3.90    4.10
  -2  10  -2   11.80    9.20
   2  10   2    7.70    5.30
   3 -10   2  143.49   11.10
   3 -10   2  148.39   10.90
   3  10   2  122.19   10.40
  -3  10  -2  143.59   11.50
   3  10   2  106.49   10.60
   3  10   2  145.79   11.50
   3  10   2  143.39   11.80
   4 -10   2    1.30    4.00
   4 -10   2    3.90    4.70
   4 -10   2    1.20    5.10
   4  10   2   -3.70    5.10
   4  10   2    1.00    5.50
  -4  10  -2   -1.70    4.50
   4  10   2    0.40    4.10
   5 -10   2    9.40    5.80
   5 -10   2    0.60    3.30
   5 -10   2    8.70    4.20
   5  10   2   10.80    4.50
   5  10   2   17.80    4.70
  -5  10  -2   13.50    4.20
   6 -10   2    6.60    3.80
   6 -10   2   10.50    5.50
   6 -10   2    2.40    4.50
  -6  10  -2   20.00    4.40
   6  10   2   14.10    5.80
   6  10   2   15.50    5.10
   7 -10   2    7.80    3.20
   7 -10   2   13.90    3.70
  -7  10  -2   18.20    4.80
   7  10   2    7.80    3.60
   7  10   2    3.70    3.40
   7 -11  -2    3.70    3.10
   7  11  -2    5.80    3.20
  -7  11   2    3.80    3.30
   6 -11  -2    7.70    3.00
   6 -11  -2   11.60    4.60
  -6  11   2   20.40    5.40
   6  11  -2   10.80    4.00
   5 -11  -2   74.19    7.40
   5 -11  -2   95.19    9.30
  -5  11   2   84.79    9.60
   5  11  -2   81.39    8.40
   4 -11  -2   97.69   10.00
   4 -11  -2   93.49    9.70
   4  11  -2   95.89    8.90
  -4  11   2  111.09   10.40
   4  11  -2   96.59    9.70
   3 -11  -2    1.50    4.20
  -3  11   2    2.60    5.10
  -3  11   2    3.60    5.00
   3  11  -2   -4.50    5.40
   2 -11  -2   43.40    6.60
   2  11  -2   52.99    6.90
  -2  11   2   56.59    7.30
  -2  11   2   54.69    7.60
  -1 -11   2    8.10    5.20
   1 -11  -2   13.30    5.10
   1  11  -2   25.10    5.00
  -1  11   2   20.20    4.90
  -1  11   2   19.00    5.50
   1  11  -2   10.50    5.70
   0 -11   2    0.40    4.20
   0  11  -2    8.50    5.10
   0  11   2    8.50    5.10
   0  11  -2   -0.10    3.30
   1 -11   2   32.50    5.90
   1  11   2   25.40    5.90
  -1  11  -2   27.70    6.50
  -1  11  -2   27.30    6.20
   2 -11   2    7.40    4.70
   2  11   2    9.90    6.10
  -2  11  -2    2.20    5.00
   2  11   2    8.70    5.00
   2  11   2    6.30    5.30
   3 -11   2   53.79    7.20
  -3  11  -2   74.19    9.30
   3  11   2   51.09    7.70
   3  11   2   56.99    8.00
   4 -11   2   -2.70    4.70
   4 -11   2    1.60    4.20
   4 -11   2   -4.00    4.40
  -4  11  -2    3.50    5.20
   4  11   2    9.70    4.50
   4  11   2   -1.00    5.40
   5 -11   2    6.80    3.80
   5 -11   2    2.00    4.70
   5 -11   2   -2.60    3.70
   5  11   2   -2.60    5.10
  -5  11  -2   -0.10    4.70
   5  11   2   -3.60    3.30
   6 -11   2   26.80    4.40
   6 -11   2    7.50    3.50
   6 -11   2   10.30    3.30
  -6  11  -2   22.40    5.30
   6  11   2   16.90    4.70
   6  11   2   17.20    4.20
   7 -11   2    2.90    2.40
   7 -11   2    0.30    2.20
   7  11   2    6.20    3.00
  -7  11  -2    4.60    4.00
   6 -12  -2   -1.30    2.50
   6 -12  -2    2.90    2.30
  -6  12   2   -0.80    4.40
   6  12  -2    2.70    3.00
   5 -12  -2    1.40    4.30
   5 -12  -2    0.70    3.00
   5  12  -2   -0.50    4.90
  -5  12   2   -3.00    4.50
   5  12  -2    5.30    4.10
   4 -12  -2   22.70    5.50
   4 -12  -2   11.50    5.60
   4  12  -2   18.20    5.70
   4  12  -2   18.80    5.90
  -4  12   2   12.60    5.40
   3 -12  -2    0.00    4.30
   3  12  -2   -0.60    5.50
   3  12  -2   -1.20    3.60
  -3  12   2    0.50    5.00
  -3  12   2    1.50    4.70
   2 -12  -2   -2.80    4.20
  -2  12   2    0.30    5.00
  -2  12   2    0.50    4.70
   2  12  -2    3.40    5.30
  -1 -12   2   21.10    6.20
   1 -12  -2   25.90    5.90
   1  12  -2   32.40    6.70
  -1  12   2   23.10    5.70
  -1  12   2   40.10    6.80
   0 -12   2   49.60    6.70
   0  12  -2   64.49    8.30
   0  12  -2   49.20    7.00
   0  12   2   70.89    8.40
   1 -12   2   37.60    6.30
  -1  12  -2   42.10    6.50
   1  12   2   36.10    7.10
  -1  12  -2   40.10    6.90
   2 -12   2   -1.20    4.20
   2  12   2   -3.00    5.90
   2  12   2    5.20    5.20
   2  12   2    2.60    5.50
  -2  12  -2    1.00    5.20
   3 -12   2    1.90    4.50
   3  12   2    9.40    6.10
  -3  12  -2    2.60    5.30
   3  12   2   -0.40    5.50
   4 -12   2    1.10    4.20
   4 -12   2    0.00    4.50
   4  12   2    0.10    5.20
   4  12   2   -4.10    5.10
  -4  12  -2   -1.90    3.40
   5 -12   2    8.50    4.30
   5 -12   2    2.90    3.10
   5 -12   2    7.70    3.50
   5  12   2    6.90    4.80
   5  12   2   -4.50    4.60
  -5  12  -2    6.90    3.90
   6 -12   2    5.70    3.30
   6 -12   2    6.00    2.90
   6 -12   2    2.70    3.50
   6 -12   2    3.30    3.00
  -6  12  -2    7.70    4.70
   6  12   2    3.80    3.70
   6  12   2   -0.20    3.90
   6 -13  -2    2.30    2.90
   6 -13  -2    0.80    1.70
  -6  13   2   -0.90    3.70
   6  13  -2    3.00    2.60
   5 -13  -2    0.30    3.00
   5 -13  -2    3.20    2.70
   5 -13  -2    3.70    3.60
  -5  13   2    4.10    3.20
   5  13  -2    1.00    4.30
   5  13  -2   -0.20    2.30
   4 -13  -2    3.30    4.30
   4 -13  -2   -3.80    4.20
   4  13  -2    1.50    3.50
  -4  13   2    4.50    4.80
   4  13  -2   -0.20    2.90
   3 -13  -2   -3.50    4.10
  -3  13   2    5.40    3.90
   3  13  -2   -2.10    3.30
   3  13  -2    4.00    4.10
  -3  13   2    7.00    3.80
   2 -13  -2    2.50    3.20
  -2  13   2    2.50    4.80
   2  13  -2    1.50    5.50
  -2  13   2    2.80    3.50
   1 -13  -2    2.00    4.40
  -1 -13   2    8.50    6.00
   1  13  -2    9.50    5.60
  -1  13   2    8.30    4.20
   0 -13   2   23.50    4.80
   0  13  -2   15.50    5.20
   0  13  -2   10.70    5.70
   0  13   2   23.90    5.40
   1 -13   2    3.10    3.40
  -1  13  -2    2.50    5.00
  -1  13  -2    0.50    5.10
   1  13   2   11.00    5.60
   2 -13   2    0.40    4.50
   2  13   2   -0.60    3.90
   2  13   2   -1.70    4.60
  -2  13  -2   -3.00    4.50
  -2  13  -2   -0.80    4.80
   2  13   2    0.80    5.70
   3 -13   2   -4.20    4.40
   3 -13   2    3.70    4.70
   3  13   2    2.60    5.70
  -3  13  -2    3.30    3.90
   3  13   2   -1.70    5.00
   4 -13   2   -1.70    2.90
   4 -13   2    4.40    4.30
   4  13   2   -2.90    4.70
   4  13   2    3.70    3.50
  -4  13  -2    1.40    4.90
   5 -13   2    2.10    2.70
   5 -13   2   -2.10    2.30
   5 -13   2   -1.70    3.60
   5  13   2    2.00    4.00
   5  13   2   -0.70    2.80
  -5  13  -2   -1.10    3.30
   5 -14  -2    2.30    3.30
   5 -14  -2    0.40    2.10
  -5  14   2   -0.80    3.40
   5  14  -2   -1.80    2.30
   4 -14  -2    5.00    3.30
   4 -14  -2    8.00    4.30
  -4  14   2   17.70    3.70
   4  14  -2    5.70    2.90
   4  14  -2    6.90    4.20
   3 -14  -2   31.90    4.80
  -3  14   2   15.60    4.50
  -3  14   2   22.60    4.80
   3  14  -2   15.70    3.90
   3  14  -2   20.20    5.40
   2 -14  -2    2.30    3.40
   2  14  -2    4.60    5.00
   2  14  -2    0.70    5.20
  -2  14   2   14.50    4.10
   1 -14  -2   19.70    5.30
   1  14  -2   28.60    6.00
  -1  14   2   20.20    5.80
   1  14  -2   11.40    5.30
   0 -14   2    5.00    4.10
   0  14   2    2.50    5.20
   0  14  -2    3.60    3.50
   1 -14   2    5.50    4.40
  -1  14  -2    3.40    4.90
   1  14   2   14.30    4.70
  -1  14  -2    4.70    3.50
   1  14   2    5.10    5.10
   2 -14   2   -1.60    2.90
   2 -14   2    1.90    3.10
  -2  14  -2    6.90    4.60
  -2  14  -2   -2.30    4.60
   2  14   2   -2.00    5.50
   3 -14   2   62.69    8.00
   3  14   2   56.59    6.20
  -3  14  -2   54.69    6.60
   3  14   2   52.89    6.40
   4 -14   2    2.40    2.80
   4 -14   2    6.30    3.00
  -4  14  -2   10.20    3.50
   4  14   2    9.10    4.30
   4  14   2    6.50    2.80
   3 -15  -2   -1.80    2.30
   3 -15  -2    0.50    2.50
   3  15  -2    0.70    3.50
   3  15  -2    0.80    2.50
  -3  15   2   -0.20    2.40
   2 -15  -2    4.80    4.00
   2  15  -2    7.10    3.30
   2  15  -2    4.60    6.20
  -2  15   2   -1.40    3.60
   1 -15  -2    4.30    3.70
  -1  15   2    0.90    3.00
  -1  15   2    1.80    3.60
   1  15  -2    0.80    3.60
   0 -15   2   18.00    4.10
   0  15  -2    6.80    3.40
   0  15   2   10.60    4.20
   0  15   2    9.00    3.60
   1 -15   2    1.20    3.80
   1 -15   2   10.90    4.10
   1  15   2    4.40    5.10
  -1  15  -2    5.30    4.10
   2 -15   2   16.60    3.90
   2 -15   2    3.60    2.70
   2  15   2    5.50    3.50
  -2  15  -2    9.80    3.60
  -2  15  -2   14.40    3.30
   3 -15   2    6.60    2.60
   3 -15   2   12.40    3.30
  -3  15  -2   11.60    3.80
   3  15   2    5.10    3.90
   0  16   2   -1.10    3.60
   0  16  -2   -0.70    2.50
   7   0  -3   -2.40    5.60
   7   0  -3    6.80    5.00
   7   0  -3   -1.80    6.50
   7   0  -3   -3.00    2.90
   6   0  -3    0.20    4.60
   6   0  -3   -0.80    5.20
   6   0  -3    3.00    5.50
  -6   0   3   -1.70    4.00
   6   0  -3    0.60    2.40
  -6   0   3    1.90    6.20
  -5   0   3    2.50    5.10
  -5   0   3    0.90    3.60
   5   0  -3    1.30    4.40
  -4   0   3    2.60    4.40
  -4   0   3   -0.40    3.30
   4   0  -3   -0.40    3.50
  -3   0   3   -2.10    2.10
   3   0  -3   -0.60    3.30
  -3   0   3    0.70    3.40
   3   0  -3    0.70    1.10
  -2   0   3    0.60    2.00
   2   0  -3   -1.40    2.60
  -2   0   3   -1.00    2.40
   2   0  -3    0.10    1.00
   1   0  -3    0.00    1.70
  -1   0   3    1.00    1.30
  -1   0   3    1.10    1.10
   0   0  -3   -0.30    1.00
   0   0   3    0.50    1.10
   0   0   3   -0.50    0.70
  -1   0  -3   -0.60    0.40
   1   0   3   -1.20    1.50
   2   0   3   -0.90    2.30
  -2   0  -3   -1.70    1.00
   3   0   3   -0.80    2.60
  -3   0  -3    1.80    1.80
  -4   0  -3    3.50    4.80
  -4   0  -3    1.40    2.00
   4   0   3   -2.80    2.90
  -5   0  -3   -1.30    5.00
  -5   0  -3   -2.80    2.20
  -6   0  -3    9.40    7.70
   6   0   3   -1.00    4.90
   6   0   3   -5.30    3.60
   6   0   3    3.30    4.00
   6   0   3    5.30    4.30
   6   0   3   -4.60    3.90
   6   0   3   13.40    9.50
   7   0   3   -0.70    4.20
   7   0   3    4.60    5.90
   7   0   3   -4.10    4.00
   7   0   3   -1.30    4.30
   8   0   3   -2.10    2.50
   8   0   3    5.80    4.60
   8   0   3   -2.40    5.30
   9   0   3    1.90    3.90
   9   0   3    1.20    3.50
   7  -1  -3    2.20    3.50
   7  -1  -3    1.80    5.50
   7  -1  -3   -3.70    4.60
   7   1  -3   -0.30    3.10
   7   1  -3    1.60    4.40
   7   1  -3   -2.10    5.60
   7   1  -3    3.40    7.30
  -6  -1   3    6.50    6.90
   6  -1  -3    7.40    3.00
   6  -1  -3    4.00    4.90
   6  -1  -3   10.10    5.90
  -6  -1   3    8.10    4.70
   6  -1  -3   15.20    6.30
   6   1  -3   11.60    3.20
   6   1  -3   17.40    5.40
  -6   1   3   18.70    7.80
  -6   1   3    6.90    4.80
   6   1  -3    9.20    6.30
   6   1  -3    7.70    5.90
  -5  -1   3   81.69    9.90
  -5  -1   3   53.79    7.20
   5  -1  -3   67.69    8.10
  -5   1   3   75.79    8.30
   5   1  -3   68.19    8.00
  -5   1   3   75.39    9.80
  -4  -1   3    7.90    3.80
   4  -1  -3    7.70    4.80
  -4   1   3   10.30    4.80
   4   1  -3    5.20    4.00
  -4   1   3    4.90    3.60
   3  -1  -3  149.59    8.50
  -3  -1   3  156.08    9.50
   3  -1  -3  153.58   10.10
  -3   1   3  167.08    9.60
  -3   1   3  159.48   10.20
   3   1  -3  150.38    9.60
   3   1  -3  158.78    9.50
  -2  -1   3  498.75   22.40
   2  -1  -3  490.45   21.10
  -2   1   3  506.95   22.50
  -2   1   3  502.95   22.70
   2   1  -3  512.15   22.40
  -1  -1   3  594.74   26.10
  -1  -1   3  617.24   25.40
   1  -1  -3  611.44   25.70
   1  -1  -3  632.04   25.90
   1   1  -3  630.64   26.30
  -1   1   3  606.24   26.10
  -1   1   3  608.34   26.00
   0  -1  -3  367.46   15.60
   0  -1   3  400.06   16.60
   0  -1   3  375.86   16.20
   0   1  -3  407.26   15.80
   0   1   3  370.36   16.20
   0   1  -3  379.86   16.70
   0   1   3  347.87   16.00
  -1  -1  -3   33.60    2.20
  -1  -1  -3   32.10    2.20
   1  -1   3   34.40    3.70
  -1   1  -3   32.30    2.90
   1   1   3   27.10    3.20
  -1   1  -3   32.70    3.20
  -2  -1  -3  166.88    7.70
  -2  -1  -3  174.48    8.80
   2  -1   3  166.58    9.60
  -2   1  -3  179.48    9.90
  -2   1  -3  164.18    8.20
   2   1   3  157.18    9.00
  -3  -1  -3  116.89    6.90
  -3  -1  -3  123.49    6.50
   3  -1   3  109.39    8.10
   3   1   3  114.59    8.50
   3   1   3  117.89    7.60
  -3   1  -3  113.09    9.10
  -3   1  -3  119.79    6.90
  -4  -1  -3   29.10    3.50
   4  -1   3   28.20    4.90
  -4   1  -3   26.80    3.90
  -4   1  -3   37.30    6.70
  -5  -1  -3   10.00    6.20
  -5  -1  -3    3.90    2.60
  -5   1  -3    4.10    5.40
  -5   1  -3    5.30    3.10
   6  -1   3    6.00    5.30
  -6  -1  -3    9.60    7.50
   6  -1   3    3.50    3.50
   6  -1   3    2.90    4.00
   6  -1   3    2.40    4.10
   6  -1   3    6.10    4.50
   6   1   3   -1.10    4.20
  -6   1  -3    7.90    7.10
   6   1   3    0.10    5.10
   6   1   3   -1.20    4.00
   6   1   3    2.40    4.10
   6   1   3    4.00    7.50
   7  -1   3   53.89    8.80
   7  -1   3   49.10    7.50
   7  -1   3   59.89    7.40
   7  -1   3   39.90    6.70
   7  -1   3   49.10    6.60
   7   1   3   60.59    8.60
   7   1   3   59.89    7.00
   7   1   3   58.69    7.20
   7   1   3   51.99    7.40
   8  -1   3   10.70    5.20
   8  -1   3    8.80    6.20
   8   1   3    6.60    3.70
   8   1   3   13.10    6.30
   8   1   3   11.60    4.60
   9  -1   3    8.20    5.20
   9  -1   3    6.80    4.20
   9   1   3   11.90    5.50
   9   1   3   13.60    4.30
   7  -2  -3   92.79    8.40
   7  -2  -3  101.59   10.40
   7   2  -3  125.09   13.10
   7   2  -3   90.19    8.10
   7   2  -3   89.29    8.70
   7   2  -3  100.59   10.90
   6  -2  -3  176.58   10.90
   6  -2  -3  159.48   12.40
  -6  -2   3  170.68   15.50
   6  -2  -3  146.39   11.40
   6  -2  -3  169.08   13.90
   6  -2  -3  173.68   12.20
  -6  -2   3  176.28   13.30
   6   2  -3  162.78   10.20
   6   2  -3  149.88   13.70
   6   2  -3  168.58   14.40
   6   2  -3  171.28   13.20
   6   2  -3  162.48   11.90
  -6   2   3  180.18   15.60
   5  -2  -3    6.30    4.60
  -5  -2   3    8.50    4.30
  -5   2   3    7.20    5.50
  -5   2   3    6.80    4.40
   5   2  -3    7.50    4.90
  -4  -2   3  103.69    8.40
   4  -2  -3   72.89    7.80
   4  -2  -3   98.09    7.70
   4   2  -3   75.89    8.20
  -4   2   3   90.79    8.30
  -4   2   3   88.49    9.20
  -3  -2   3  264.77   13.60
   3  -2  -3  229.38   11.40
   3  -2  -3  244.08   13.10
  -3   2   3  257.47   14.10
  -3   2   3  260.67   13.60
   3   2  -3  240.98   13.30
   3   2  -3  242.98   13.70
  -2  -2   3   59.09    4.20
   2  -2  -3   51.19    4.60
  -2  -2   3   53.69    5.50
  -2   2   3   51.19    5.60
  -2   2   3   54.29    5.70
   2   2  -3   55.59    5.50
   1  -2  -3  735.63   31.30
  -1  -2   3  774.12   30.80
  -1  -2   3  731.63   31.10
  -1  -2   3  712.93   31.40
  -1   2   3  739.53   31.50
   1   2  -3  717.43   31.50
  -1   2   3  726.63   31.60
   0  -2  -3  258.37   12.40
   0  -2   3  261.97   12.20
   0  -2   3  262.67   12.30
   0  -2  -3  260.47   12.00
   0  -2   3  267.67   12.40
   0   2   3  249.08   12.00
   0   2   3  254.37   12.30
   0   2  -3  253.87   11.90
   0   2  -3  245.18   12.50
   1  -2   3  118.09    7.40
  -1  -2  -3  119.29    6.40
   1  -2   3  116.49    7.70
  -1  -2  -3  117.49    7.20
   1  -2   3  124.09    6.90
  -1   2  -3  125.89    7.00
  -1   2  -3  116.19    7.10
   2  -2   3  331.77   15.70
   2  -2   3  359.36   17.60
  -2  -2  -3  349.37   15.50
  -2  -2  -3  338.37   16.20
  -2   2  -3  355.46   16.00
  -2   2  -3  345.97   17.10
   3  -2   3   38.70    5.40
  -3  -2  -3   28.60    3.50
  -3  -2  -3   36.50    4.00
  -3   2  -3   36.00    4.40
  -3   2  -3   38.90    5.90
   4  -2   3    7.00    4.50
  -4  -2  -3    7.20    2.70
  -4   2  -3    2.50    4.70
  -4   2  -3    4.40    3.10
   4   2   3    8.80    4.40
  -5  -2  -3    7.70    2.90
  -5   2  -3   12.30    3.80
  -5   2  -3    8.30    6.00
   6  -2   3   17.30    5.10
  -6  -2  -3   22.20    8.90
   6  -2   3    8.30    5.20
   6  -2   3   11.60    4.60
   6  -2   3   17.70    5.10
   6  -2   3   20.30    5.10
   6   2   3   18.20    5.40
  -6   2  -3    1.70    6.90
   6   2   3   14.20    5.70
   6   2   3   14.40    4.80
   6   2   3   11.30    7.00
   6   2   3    6.80    6.60
   6   2   3   15.10    6.00
   7  -2   3   29.40    6.30
   7  -2   3   20.40    5.60
   7  -2   3   15.10    8.40
   7  -2   3   27.60    7.00
   7   2   3   35.60    5.20
   7   2   3   23.90    5.80
   7   2   3   15.50    4.90
   7   2   3   36.50    8.10
   8  -2   3    6.60    4.50
   8  -2   3   13.40    5.40
   8  -2   3   12.10    5.90
   8   2   3   12.20    6.00
   8   2   3   10.00    3.90
   8   2   3   14.10    6.20
   8   2   3   18.10    4.40
   9  -2   3   -0.60    4.00
   9  -2   3    1.40    3.10
   9   2   3   -0.60    3.90
   9   2   3    0.80    3.30
   8  -3  -3   90.89    7.40
   7  -3  -3   25.70    6.70
   7  -3  -3   18.40    4.70
   7   3  -3   21.50    4.30
   7   3  -3   31.00    8.80
   7   3  -3   31.40    7.80
   7   3  -3   20.00    5.40
   6  -3  -3    8.90    4.80
   6  -3  -3    5.30    4.90
   6  -3  -3   10.00    3.30
  -6  -3   3    7.90    5.30
  -6  -3   3   16.80    8.10
   6  -3  -3   15.70    5.70
   6   3  -3    5.60    4.30
   6   3  -3   18.90    6.60
   6   3  -3    4.90    6.90
  -6   3   3   11.70    5.00
   6   3  -3   12.70    7.10
  -6   3   3   16.20    7.70
  -5  -3   3  309.17   17.80
   5  -3  -3  310.87   17.60
   5   3  -3  298.37   18.60
  -5   3   3  278.17   18.90
  -5   3   3  300.57   17.50
   4  -3  -3  580.24   27.50
  -4  -3   3  592.94   28.10
  -4   3   3  596.64   29.50
  -4   3   3  607.44   28.40
   4   3  -3  549.25   27.80
   3  -3  -3  262.27   14.40
  -3  -3   3  270.37   13.40
   3  -3  -3  293.37   15.60
   3  -3  -3  288.97   14.00
  -3  -3   3  302.27   15.60
  -3   3   3  298.87   15.80
  -3   3   3  281.37   16.20
   3   3  -3  291.57   15.10
   3   3  -3  284.37   15.60
  -2  -3   3   -0.40    2.40
   2  -3  -3    3.00    3.50
  -2  -3   3    1.40    2.30
   2  -3  -3    3.50    2.90
  -2  -3   3    1.30    1.60
  -2   3   3   -0.80    2.60
   2   3  -3    3.10    3.50
  -2   3   3    5.20    3.60
  -1  -3   3   15.00    3.20
  -1  -3   3   10.20    3.10
   1  -3  -3   13.20    3.80
   1  -3  -3   11.10    3.60
  -1  -3   3   13.40    3.30
   1   3  -3   15.50    3.90
  -1   3   3   12.10    3.20
  -1   3   3   12.60    3.80
   0  -3   3  167.48    9.20
   0  -3  -3  160.28    9.40
   0  -3   3  159.58    9.40
   0  -3   3  159.58    9.30
   0  -3  -3  167.08    9.00
   0   3   3  162.48    9.40
   0   3  -3  168.68    9.60
   0   3   3  161.58   10.30
   0   3  -3  159.88    9.90
   0   3  -3  158.78    9.10
  -1  -3  -3  172.78    9.40
   1  -3   3  167.58    9.40
   1  -3   3  178.68   10.80
  -1  -3  -3  155.58    9.50
   1  -3   3  168.98    9.80
  -1   3  -3  159.68    9.70
  -1   3  -3  170.18   10.10
  -1   3  -3  166.68    9.70
   2  -3   3   47.00    6.40
  -2  -3  -3   47.90    5.10
   2  -3   3   42.50    5.20
  -2  -3  -3   39.60    4.30
   2  -3   3   50.29    4.90
  -2   3  -3   38.90    5.30
  -2   3  -3   43.80    4.90
  -3  -3  -3   34.30    4.20
  -3  -3  -3   32.40    4.30
   3  -3   3   39.20    5.90
  -3   3  -3   32.40    5.80
  -3   3  -3   39.60    5.20
   4  -3   3  518.75   26.00
  -4  -3  -3  496.95   23.20
   4   3   3  452.55   23.50
  -4   3  -3  525.25   26.30
  -4   3  -3  520.65   24.20
  -5  -3  -3    2.10    3.10
  -5   3  -3    5.40    4.10
  -5   3  -3    0.80    5.40
  -6  -3  -3    2.80    8.10
   6  -3   3    9.30    6.90
   6  -3   3    6.60    4.60
   6  -3   3   -2.10    4.40
   6  -3   3    0.00    4.40
  -6   3  -3    5.30    6.90
   6   3   3    0.80    5.30
   6   3   3    4.60    4.80
   6   3   3    3.10    6.00
   6   3   3   -3.90    4.20
   6   3   3   -0.30    6.30
   7  -3   3   22.90    6.00
   7  -3   3   16.80    6.10
   7  -3   3   23.20    5.90
   7   3   3   19.90    6.60
   7   3   3   19.40    5.20
   7   3   3   14.40    5.40
   8  -3   3    3.10    3.70
   8  -3   3    4.20    4.60
   8  -3   3    4.70    5.10
   8   3   3    7.30    4.90
   8   3   3   11.50    4.80
   8   3   3    3.90    4.80
   9  -3   3    1.90    4.00
   9  -3   3    5.20    2.60
   9  -3   3    5.80    3.30
   9   3   3   -0.10    4.20
   9   3   3    2.30    3.50
   8  -4  -3   66.39    6.70
   8   4  -3   27.70    7.30
   7  -4  -3   27.70    4.70
   7   4  -3   18.00    6.80
   7   4  -3   42.70    6.60
   7   4  -3   26.10    4.70
   7   4  -3   38.10    9.20
   6  -4  -3   18.50    5.70
   6  -4  -3   26.10    5.30
   6  -4  -3   17.60    5.70
  -6  -4   3   18.30    5.90
   6  -4  -3   21.40    4.90
  -6   4   3   15.40    8.20
   6   4  -3   24.30    8.30
   6   4  -3   20.40    5.20
  -6   4   3   18.80    6.80
   6   4  -3   20.80    7.50
   6   4  -3   22.10    6.80
  -5  -4   3   38.90    5.90
   5   4  -3   59.49    8.30
  -5   4   3   61.39    9.70
  -5   4   3   72.09    8.90
   4  -4  -3   25.60    5.90
  -4  -4   3   13.50    4.80
  -4   4   3   22.60    5.80
   4   4  -3   22.40    6.10
   4   4  -3   20.10    6.00
  -4   4   3   22.10    6.30
  -3  -4   3  109.29    9.30
   3  -4  -3  122.49    9.90
  -3  -4   3  101.59    7.30
   3  -4  -3  101.19    7.70
   3  -4  -3  107.39    8.10
  -3   4   3  105.09   10.00
   3   4  -3  110.89    9.30
  -3   4   3  120.69    9.20
   3   4  -3   92.09    9.30
  -2  -4   3  275.47   14.70
   2  -4  -3  326.27   16.50
   2  -4  -3  307.47   15.70
  -2  -4   3  275.47   14.00
  -2  -4   3  295.67   15.90
  -2   4   3  290.87   16.00
   2   4  -3  292.37   15.50
  -2   4   3  299.37   16.20
   1  -4  -3  807.92   35.30
  -1  -4   3  771.42   35.10
  -1  -4   3  798.92   35.00
   1  -4  -3  765.12   35.20
   1   4  -3  807.72   35.00
  -1   4   3  800.92   35.30
   1   4  -3  812.12   35.00
  -1   4   3  776.02   35.60
   0  -4   3 1235.18   51.79
   0  -4  -3 1263.77   51.29
   0  -4   3 1258.77   51.59
   0  -4   3 1257.27   51.59
   0  -4  -3 1194.78   51.59
   0   4  -3 1241.58   51.49
   0   4   3 1182.98   51.89
   0   4   3 1185.58   51.29
   0   4   3 1083.69   48.60
   0   4  -3 1162.28   51.59
   0   4  -3 1190.38   51.19
  -1  -4  -3   -0.40    2.80
  -1  -4  -3    0.90    2.90
   1  -4   3    0.50    3.40
   1  -4   3    5.40    3.80
   1  -4   3    3.20    2.90
  -1   4  -3    1.60    3.30
  -1   4  -3    3.10    3.70
  -1   4  -3   -1.40    3.20
  -2  -4  -3   -1.10    3.30
   2  -4   3    4.10    3.20
   2  -4   3    1.30    3.60
   2  -4   3   -0.20    3.40
  -2  -4  -3    0.50    2.80
  -2   4  -3    0.40    3.60
  -2   4  -3   -0.20    3.20
   3  -4   3   38.10    6.50
  -3  -4  -3   34.50    5.00
  -3  -4  -3   19.60    4.00
  -3   4  -3   43.20    6.50
  -3   4  -3   38.10    5.90
  -4  -4  -3   -0.70    2.80
   4  -4   3    2.40    5.40
  -4   4  -3   -2.40    4.40
  -4   4  -3    2.10    3.50
  -5  -4  -3   20.40    4.50
   5  -4   3   33.40    5.70
   5  -4   3   33.90    5.90
   5   4   3   28.00    5.60
   5   4   3   27.00    5.30
   5   4   3   25.80    5.50
  -5   4  -3   25.50    7.40
  -5   4  -3   26.10    5.80
   6  -4   3    3.00    4.70
   6  -4   3   -1.40    3.80
   6  -4   3   -0.60    4.50
   6  -4   3    2.50    4.60
   6   4   3    0.90    4.60
   6   4   3   -0.10    5.40
   6   4   3    4.40    4.70
   6   4   3    1.50    5.20
   7  -4   3    3.70    5.10
   7  -4   3    0.80    4.80
   7  -4   3    1.70    5.00
   7   4   3   -1.90    4.20
   7   4   3    7.00    5.20
   7   4   3   -0.70    3.70
   8  -4   3    5.40    3.70
   8  -4   3    4.10    4.80
   8  -4   3    1.40    4.70
   8   4   3   -1.70    4.30
   8   4   3    1.10    4.60
   8   4   3    1.30    4.40
   9  -4   3    6.50    3.20
   9  -4   3    0.30    3.10
   9  -4   3    4.20    2.90
   9   4   3    4.30    3.00
   9   4   3    2.90    3.70
  -9   5   3    4.00    3.60
   8  -5  -3   26.50    4.20
   8   5  -3   25.70    5.20
   7  -5  -3   12.60    3.90
   7   5  -3   10.40    6.20
   7   5  -3   13.80    5.30
   7   5  -3   10.60    3.30
   6  -5  -3   43.50    5.60
   6  -5  -3   44.90    7.40
   6  -5  -3   36.70    6.80
   6   5  -3   43.20   10.50
   6   5  -3   51.09    8.20
   6   5  -3   56.89    7.10
   6   5  -3   36.40    8.10
   5  -5  -3  178.88   12.10
   5  -5  -3  174.78   11.10
  -5   5   3  184.48   15.70
   5   5  -3  190.98   13.90
   5   5  -3  160.38   11.40
   5   5  -3  174.48   12.40
  -5   5   3  204.88   14.80
   4  -5  -3  372.06   22.50
  -4  -5   3  375.76   20.90
   4   5  -3  378.86   20.90
  -4   5   3  424.76   23.20
  -4   5   3  396.26   22.00
   4   5  -3  375.26   21.50
   3  -5  -3   43.80    6.50
  -3  -5   3   29.70    4.90
  -3  -5   3   23.70    4.90
   3  -5  -3   29.00    5.40
  -3   5   3   36.90    6.80
   3   5  -3   39.90    6.50
  -3   5   3   32.70    5.70
   3   5  -3   29.60    5.80
  -2  -5   3  135.49    9.60
   2  -5  -3  131.29   10.70
  -2  -5   3  139.19    9.90
   2  -5  -3  138.19   10.20
  -2  -5   3  110.59    8.20
  -2   5   3  129.19   10.80
   2   5  -3  132.49    9.80
  -2   5   3  112.59    9.90
   1  -5  -3   13.30    4.80
   1  -5  -3    5.50    4.30
  -1  -5   3    9.60    4.40
  -1  -5   3    6.40    3.60
  -1   5   3   12.30    5.10
   1   5  -3   12.60    4.60
   1   5  -3   18.80    5.00
  -1   5   3    7.80    2.60
  -1   5   3   15.90    5.10
   0  -5   3   98.29    8.80
   0  -5   3   95.09    8.30
   0  -5  -3   96.79    8.30
   0  -5  -3   98.89    8.50
   0  -5   3   92.59    8.10
   0   5  -3   89.69    8.40
   0   5   3  103.39    9.60
   0   5  -3  100.99    9.70
   0   5   3  106.09    8.90
  -1  -5  -3  216.38   12.90
   1  -5   3  210.88   12.90
   1  -5   3  232.38   14.10
  -1  -5  -3  235.98   13.40
   1  -5   3  193.78   13.20
  -1   5  -3  206.18   13.00
  -1   5  -3  233.18   13.60
  -1   5  -3  212.78   13.50
  -2  -5  -3   39.60    6.10
  -2  -5  -3   35.80    5.30
   2  -5   3   33.30    6.30
   2  -5   3   35.50    5.80
   2  -5   3   34.80    6.30
  -2   5  -3   34.20    6.10
  -2   5  -3   47.40    6.50
  -2   5  -3   41.90    6.50
  -3  -5  -3   40.50    5.50
   3  -5   3   50.29    7.70
  -3  -5  -3   50.89    6.10
  -3   5  -3   50.89    7.00
  -3   5  -3   49.10    7.30
  -4  -5  -3   -2.30    3.20
   4  -5   3   -2.00    4.80
  -4   5  -3   -1.30    4.60
  -4   5  -3    2.40    3.30
   5  -5   3   34.70    6.00
   5  -5   3   18.90    5.00
   5  -5   3   31.30    4.20
   5  -5   3   33.10    6.10
  -5  -5  -3   13.20    4.50
  -5   5  -3   17.80    7.00
   5   5   3   17.50    5.60
   5   5   3   27.20    5.90
  -5   5  -3   23.80    6.20
   5   5   3   33.10    5.70
   5   5   3   29.70    5.90
   5   5   3   17.60    8.30
   6  -5   3   55.69    6.80
   6  -5   3   56.59    7.80
   6  -5   3   60.89    7.70
   6   5   3   44.40   12.40
   6   5   3   31.50    6.90
   6   5   3   34.00    6.30
   6   5   3   64.09    7.70
   6   5   3   47.20    8.10
   7  -5   3   44.90    7.20
   7  -5   3   31.90    6.90
   7  -5   3   25.60    6.20
   7   5   3   33.30    6.20
   7   5   3   50.79    7.20
   7   5   3   24.70    6.10
   8  -5   3    8.80    3.90
   8  -5   3   14.60    5.30
   8   5   3    6.50    4.40
   8   5   3   13.10    5.30
   9  -5   3   -1.70    2.30
   9  -5   3    0.80    2.90
   9   5   3   -0.70    2.80
   9   5   3   -6.30    3.10
  -9   6   3    7.90    4.10
   8  -6  -3   17.60    3.60
   8   6  -3    9.10    4.60
   7  -6  -3   38.40    5.20
   7   6  -3   23.10    6.00
   7   6  -3   25.10    4.30
   7   6  -3   39.00    6.50
   6  -6  -3  206.68   14.30
   6  -6  -3  213.28   14.10
   6  -6  -3  215.18   13.00
   6   6  -3  216.58   15.90
   6   6  -3  213.58   13.80
   5  -6  -3    1.60    3.00
   5  -6  -3    6.20    4.90
  -5  -6   3    6.20    5.00
  -5   6   3   -3.00    4.80
   5   6  -3    0.00    5.10
  -5   6   3   -7.20    6.00
   5   6  -3   -2.20    4.40
  -4  -6   3   56.69    7.30
   4  -6  -3   52.99    9.10
   4   6  -3   46.20    8.10
  -4   6   3   56.89    9.40
  -4   6   3   79.89   10.40
   3  -6  -3   41.80    7.00
  -3  -6   3   46.00    7.10
  -3  -6   3   36.60    5.50
   3  -6  -3   48.70    8.10
  -3   6   3   41.10    6.90
   3   6  -3   51.59    7.30
  -3   6   3   36.10    7.60
  -2  -6   3  189.98   12.20
  -2  -6   3  191.68   11.90
  -2  -6   3  178.58   12.40
   2  -6  -3  175.28   12.40
   2  -6  -3  163.38   13.30
   2   6  -3  186.28   12.30
  -2   6   3  189.58   14.00
  -2   6   3  176.08   13.60
   1  -6  -3  538.45   26.60
   1  -6  -3  537.05   26.60
  -1  -6   3  522.35   26.30
  -1  -6   3  546.85   26.70
   1   6  -3  521.65   26.00
  -1   6   3  535.25   27.00
   1   6  -3  524.25   26.70
  -1   6   3  547.95   27.50
   0  -6  -3    9.80    4.30
   0  -6  -3   11.20    4.40
   0  -6   3   19.50    5.10
   0  -6   3   16.50    5.70
   0  -6   3   16.30    5.40
   0   6   3    8.30    5.80
   0   6   3   12.20    4.80
   0   6  -3    4.80    4.50
   0   6  -3    1.10    4.80
  -1  -6  -3    7.90    4.50
   1  -6   3    3.90    4.50
  -1  -6  -3    2.10    4.20
   1  -6   3   10.80    4.80
   1  -6   3    7.30    4.30
  -1   6  -3    7.30    5.20
  -1   6  -3   14.80    5.20
  -1   6  -3    5.20    4.90
   2  -6   3   -4.90    3.90
  -2  -6  -3    1.50    3.70
  -2  -6  -3   -3.70    3.60
   2  -6   3   -1.20    5.00
   2  -6   3    7.80    4.40
  -2   6  -3    1.80    4.70
  -2   6  -3   -1.00    4.80
  -2   6  -3    1.70    4.70
   3  -6   3    7.90    6.60
  -3  -6  -3   -1.90    3.30
  -3  -6  -3    5.70    3.80
   3  -6   3    9.30    5.60
  -3   6  -3   -4.70    4.30
  -3   6  -3    3.60    5.50
  -3   6  -3   -3.60    4.10
   4  -6   3   -2.20    5.40
   4  -6   3    1.10    4.30
   4  -6   3    1.10    4.40
  -4  -6  -3    6.10    4.00
  -4   6  -3   -2.50    5.00
   4   6   3    6.60    5.90
   4   6   3    6.80    4.60
   4   6   3    4.70    6.30
  -4   6  -3    1.90    4.90
   4   6   3    3.30    4.00
  -4   6  -3    6.40    6.70
  -5  -6  -3   50.49    7.80
   5  -6   3   49.40    5.60
   5  -6   3   66.99    7.60
   5  -6   3   36.40    9.10
   5  -6   3   64.49    8.10
   5  -6   3   60.79    7.20
   5   6   3   70.99    8.10
   5   6   3   77.29    8.00
   5   6   3   67.69    7.90
  -5   6  -3   73.49   10.20
   5   6   3   56.69   11.10
  -5   6  -3   41.20    9.10
  -5   6  -3   56.59   10.30
   6  -6   3    5.30    4.60
   6  -6   3    9.10    5.80
   6  -6   3    3.30    4.80
   6  -6   3    4.50    2.80
  -6   6  -3    7.30    4.00
   6   6   3    1.40   12.50
   6   6   3    5.80    5.20
   6   6   3    4.20    5.30
   7  -6   3   -2.70    3.60
   7  -6   3   -0.30    4.60
   7   6   3    5.00    4.50
   7   6   3    4.20    5.50
   8  -6   3   14.70    4.00
   8  -6   3    8.90    3.90
   8   6   3    3.00    8.90
   8   6   3    7.20    4.90
   9  -6   3    0.40    2.20
   9  -6   3   -2.90    2.50
   9   6   3    4.50    2.40
  -9   7   3    0.10    3.50
   8  -7  -3   16.40    3.50
   8   7  -3   16.20    4.00
  -8   7   3   25.20    5.20
   7  -7  -3    0.90    3.40
   7   7  -3    0.80    5.00
   6  -7  -3   -1.40    5.20
   6  -7  -3   -2.40    3.20
   6  -7  -3   -2.60    4.60
   6   7  -3    4.80    4.00
   6   7  -3    3.80    6.60
   5  -7  -3   93.69    9.00
   5  -7  -3   76.89    8.00
  -5   7   3   85.99   14.40
   5   7  -3  105.19    9.50
   5   7  -3   84.19    9.80
  -4  -7   3   67.69    8.70
   4  -7  -3   80.09    7.60
   4  -7  -3   49.10    8.80
   4   7  -3   64.79    7.30
  -4   7   3   66.49   10.90
  -4   7   3   76.79   11.30
  -3  -7   3  252.57   16.80
   3  -7  -3  233.98   17.60
  -3  -7   3  239.08   15.70
  -3   7   3  285.27   18.50
  -3   7   3  247.38   18.00
   3   7  -3  242.48   15.80
   2  -7  -3    2.90    4.50
  -2  -7   3   -2.10    3.70
   2  -7  -3   -2.80    5.30
  -2  -7   3   -0.30    3.80
  -2   7   3   -3.80    5.40
   2   7  -3   -2.80    4.30
  -2   7   3   -0.30    4.70
  -1  -7   3  258.27   16.20
  -1  -7   3  286.47   16.60
   1  -7  -3  263.87   17.20
   1  -7  -3  258.77   16.50
  -1  -7   3  261.07   16.60
   1   7  -3  243.78   15.30
  -1   7   3  238.98   16.90
  -1   7   3  248.08   16.80
   0  -7   3  236.18   15.50
   0  -7  -3  250.97   16.00
   0  -7   3  231.58   16.30
   0  -7  -3  247.18   16.10
   0  -7   3  254.97   16.00
   0   7  -3  231.08   16.20
   0   7   3  246.78   16.90
   0   7  -3  219.98   14.70
   1  -7   3   32.30    6.90
  -1  -7  -3   35.50    6.60
   1  -7   3   45.30    7.10
  -1  -7  -3   38.90    6.90
   1  -7   3   42.90    7.50
  -1   7  -3   35.50    7.60
  -1   7  -3   34.80    6.50
  -1   7  -3   31.30    7.00
   2  -7   3   49.50    7.40
  -2  -7  -3   45.60    7.20
   2  -7   3   49.99    8.20
  -2  -7  -3   47.10    7.30
  -2   7  -3   54.89    9.10
  -2   7  -3   59.89    8.30
  -2   7  -3   37.90    7.50
   3  -7   3   11.90    6.40
  -3  -7  -3   15.80    5.20
  -3  -7  -3   31.80    6.70
   3  -7   3   21.70    7.50
  -3   7  -3    8.20    5.80
  -3   7  -3   24.30    7.10
  -3   7  -3   35.90    7.60
  -4  -7  -3   10.60    5.10
   4  -7   3   -1.90    3.80
   4  -7   3   -3.50    4.20
   4  -7   3   -4.40    6.10
   4  -7   3    0.90    2.80
   4   7   3    2.70    4.10
  -4   7  -3   -1.50    4.30
  -4   7  -3    5.60    5.90
   4   7   3   -0.30    4.80
   4   7   3    0.40    4.80
  -4   7  -3    5.40    7.00
  -4   7  -3   -4.80    5.50
   4   7   3   -3.90    7.00
   5  -7   3   63.89    8.00
   5  -7   3   71.59    6.80
   5  -7   3   84.49    9.00
   5  -7   3   73.79    8.50
   5   7   3   74.39    8.50
  -5   7  -3   59.59    7.70
   5   7   3   72.49    8.70
   6  -7   3  101.19    9.10
   6  -7   3   82.59    7.10
   6  -7   3   92.29    8.70
   6  -7   3   78.29    8.50
   6   7   3   85.89    8.80
   6   7   3   98.79   10.10
  -6   7  -3   87.79    9.10
   7  -7   3   85.59    8.50
   7  -7   3   91.29    8.20
   7  -7   3   88.29    8.20
   7   7   3   66.69    7.90
  -7   7  -3   78.29    8.40
   7   7   3   87.99    9.40
   8  -7   3    3.90    3.10
   8  -7   3    5.30    3.30
   8   7   3   10.10    3.80
   8  -8  -3    3.00    3.20
   8   8  -3   -0.20    2.90
  -8   8   3    1.10    3.20
   7  -8  -3   -1.50    3.40
  -7   8   3    5.00    4.70
   7   8  -3    5.20    3.90
   6  -8  -3    1.70    3.70
   6  -8  -3    1.40    4.40
   6  -8  -3   -3.10    5.50
   6  -8  -3   -6.10    4.40
  -6   8   3   -5.40    4.20
   6   8  -3    2.90    4.00
   5  -8  -3    6.60    3.90
  -5   8   3    4.80    4.50
   5   8  -3    8.60    5.50
   5   8  -3   11.80    5.70
  -4  -8   3    0.70    6.20
   4  -8  -3    9.50    4.10
   4  -8  -3   10.50    7.20
   4   8  -3    6.00    4.60
  -4   8   3   12.40    4.50
   4   8  -3    1.80    5.00
  -4   8   3    2.20    7.90
  -4   8   3    6.60    8.10
  -3  -8   3    3.40    4.70
  -3  -8   3   -0.60    6.00
   3  -8  -3    0.10    7.40
   3  -8  -3   -1.60    3.20
   3  -8  -3   -3.90    5.40
   3   8  -3   -0.10    3.40
  -3   8   3   -2.10    6.90
  -3   8   3   -1.00    3.60
  -3   8   3   -7.70    5.40
  -2  -8   3   45.80    8.30
   2  -8  -3   61.49    9.70
  -2  -8   3   49.00    8.40
   2  -8  -3   67.29   10.50
  -2   8   3   44.90    8.30
  -2   8   3   39.40    9.10
  -1  -8   3    5.20    5.10
  -1  -8   3    5.30    5.10
   1  -8  -3    0.80    6.40
  -1  -8   3   -4.80    5.10
   1  -8  -3    6.40    5.30
  -1   8   3  -10.20    6.30
  -1   8   3    9.40    6.80
   0  -8   3  368.96   22.00
   0  -8   3  382.46   22.60
   0  -8  -3  373.96   22.50
   0  -8   3  415.66   23.10
   0  -8  -3  391.76   22.60
   0   8   3  414.86   24.00
   0   8  -3  372.36   25.10
   0   8  -3  376.36   22.70
   1  -8   3   33.10    7.90
   1  -8   3   38.90    7.50
   1  -8   3   35.30    7.40
  -1  -8  -3   33.40    7.60
  -1  -8  -3   57.29    9.30
  -1   8  -3   31.30    8.60
  -1   8  -3   53.79    7.90
  -1   8  -3   47.80    8.40
  -2  -8  -3    1.60    6.30
  -2  -8  -3   16.60    5.80
   2  -8   3    0.30    6.60
   2  -8   3    6.90    6.10
  -2   8  -3   -1.70    5.60
  -2   8  -3    1.00    6.90
  -2   8  -3    3.70    6.20
  -3  -8  -3  134.49   12.10
   3  -8   3  116.19    9.80
   3  -8   3  150.78   15.00
  -3  -8  -3  134.89   12.40
   3  -8   3  121.09    9.20
   3  -8   3  144.99   13.30
   3   8   3  149.19   10.80
   3   8   3  120.69    9.00
  -3   8  -3  116.89    9.70
  -3   8  -3  146.69   13.40
  -3   8  -3  152.18   14.00
  -3   8  -3  135.89   13.80
   3   8   3  144.59   10.50
   3   8   3  135.09   12.30
   3   8   3  128.29   10.60
   4  -8   3   96.89   14.80
   4  -8   3   81.99    8.80
   4  -8   3   81.19    8.40
   4  -8   3   77.49    7.40
  -4   8  -3   89.39    8.50
  -4   8  -3   67.09   11.10
   4   8   3   70.69   10.60
   4   8   3   87.49    9.10
  -4   8  -3  119.19   14.90
   4   8   3   77.99    9.10
   4   8   3   86.69    9.20
   5  -8   3   25.40    6.30
   5  -8   3   22.10    5.50
   5  -8   3   22.90    4.30
  -5   8  -3   21.50    5.10
   5   8   3   26.30    6.40
   5   8   3   26.50    6.50
   6  -8   3    0.80    3.00
   6  -8   3   -2.00    5.40
   6  -8   3   -2.00    4.40
   6   8   3    9.20    4.40
  -6   8  -3    7.90    4.40
   6   8   3   -2.20    3.30
   7  -8   3   25.80    5.40
   7  -8   3   26.60    5.30
   7  -8   3   28.20    6.50
  -7   8  -3   26.40    5.00
   7   8   3   30.10    4.70
   7   8   3   25.80    5.20
   8  -8   3    6.90    3.00
   8  -8   3    6.10    3.60
  -8   8  -3    3.20    3.40
   8   8   3    2.80    3.00
  -8   9   3    1.50    3.00
   8   9  -3   -3.10    3.70
   7  -9  -3   17.00    4.40
   7   9  -3    8.30    5.30
  -7   9   3   13.80    5.10
   6  -9  -3   11.80    4.60
   6  -9  -3   14.80    4.60
   6   9  -3    8.90    5.90
  -6   9   3   11.00    5.30
   5  -9  -3   50.89    6.80
   5   9  -3   42.20    7.40
   5   9  -3   50.79    7.40
  -5   9   3   61.49    7.60
   5   9  -3   44.30    7.00
   4  -9  -3    9.10    4.40
  -4   9   3   10.20    4.70
   4   9  -3    2.80    5.30
   4   9  -3   15.00    5.20
   3  -9  -3    1.50    3.80
   3  -9  -3   12.90    9.00
  -3  -9   3   -2.50    5.70
  -3   9   3   -5.00    6.90
  -3   9   3    5.90    8.30
  -3   9   3    8.70    4.40
  -3   9   3    0.60    4.30
  -2  -9   3   -1.30    6.10
   2  -9  -3    3.40    6.50
   2  -9  -3   -1.60    3.70
   2  -9  -3    3.10    6.30
  -2  -9   3    9.60    6.20
  -2   9   3    4.50    4.00
   2   9  -3   -0.80    3.90
  -2   9   3    1.80    4.10
  -2   9   3    2.00    6.70
  -2   9   3    9.90    7.60
  -1  -9   3  159.98   13.80
  -1  -9   3  178.28   15.20
   1  -9  -3  139.49   14.90
   1  -9  -3  150.48   14.10
  -1  -9   3  174.98   14.50
   1   9  -3  142.49   11.10
  -1   9   3  190.48   16.00
  -1   9   3  134.19   10.90
  -1   9   3  152.68   16.60
   0  -9   3  362.86   21.30
   0  -9  -3  358.36   21.10
   0  -9   3  317.97   20.30
   0  -9   3  326.17   20.60
   0  -9  -3  323.87   20.30
   0   9  -3  261.87   18.40
   0   9   3  330.07   21.90
   0   9   3  269.97   16.80
   0   9  -3  347.57   21.50
   1  -9   3   73.89   10.30
   1  -9   3   51.39    6.00
   1  -9   3   40.40    9.60
   1  -9   3   63.59    9.60
  -1  -9  -3   51.19    8.40
  -1  -9  -3   54.59    8.60
  -1   9  -3   65.39   10.40
   1   9   3   50.79    6.20
  -1   9  -3   50.89    6.20
  -2  -9  -3  145.09   13.30
   2  -9   3  123.59    9.60
   2  -9   3  128.59   13.80
   2  -9   3  141.09   13.40
   2   9   3  117.29    9.70
  -2   9  -3  136.79   15.40
  -2   9  -3  115.49    9.90
  -2   9  -3  131.99   14.00
   2   9   3  120.99   11.30
   3  -9   3    4.90    9.70
  -3  -9  -3   15.80    7.10
   3  -9   3    9.20    4.80
   3  -9   3   13.40    4.20
   3  -9   3   17.90    9.90
   3   9   3    4.80    6.30
   3   9   3   10.70    4.70
   3   9   3    4.00    5.50
  -3   9  -3    9.60   11.00
  -3   9  -3    2.40    4.30
  -3   9  -3    0.60    7.40
   3   9   3   11.20    4.10
   3   9   3   14.20    5.50
   4  -9   3   -1.40    4.10
   4  -9   3   -2.00    4.60
   4  -9   3   -4.00    4.10
   4   9   3    3.80    5.40
   4   9   3   -3.40    5.50
  -4   9  -3   -0.10    4.10
   5  -9   3   95.89    9.80
   5  -9   3  112.39    9.60
   5  -9   3   89.69    8.30
  -5   9  -3   85.29    9.30
   5   9   3   82.39    9.60
   5   9   3   89.69    9.70
   6  -9   3   18.00    5.40
   6  -9   3   14.70    3.90
   6  -9   3   11.00    4.70
   6  -9   3   11.10    4.50
   6   9   3    7.90    5.70
   6   9   3   18.20    5.70
  -6   9  -3   12.10    4.80
   7  -9   3    5.60    3.50
   7  -9   3    3.00    2.70
   7   9   3    2.50    5.10
   7   9   3   -3.10    2.40
  -7   9  -3    0.60    2.80
   8  -9   3    2.50    3.20
   8   9   3    2.20    2.70
  -8  10   3    1.20    3.10
   8  10  -3    1.00    2.30
   7 -10  -3    5.10    2.80
  -7  10   3    3.00    3.40
   7  10  -3    9.70    5.20
   6 -10  -3    8.30    4.40
   6 -10  -3    8.40    4.50
   6  10  -3   -2.50    5.40
  -6  10   3   16.00    4.30
   5 -10  -3   73.09    8.50
   5  10  -3   76.19    8.00
  -5  10   3   51.59    7.00
   5  10  -3   33.50    6.20
   4 -10  -3    4.10    4.30
   4  10  -3   -0.10    5.30
  -4  10   3   -6.80    4.30
   4  10  -3   -0.70    3.80
   3 -10  -3    0.00    2.80
   3  10  -3   -4.50    5.10
  -3  10   3    7.70    4.80
  -3  10   3    1.20    4.80
   2 -10  -3   63.99    7.50
  -2 -10   3   28.10   10.10
   2 -10  -3   55.49   11.00
  -2 -10   3   59.39    9.70
  -2  10   3   49.80    6.70
   2  10  -3   67.79    7.70
  -2  10   3   75.89    8.40
  -2  10   3   38.30   11.10
  -1 -10   3   62.69   11.30
   1 -10  -3   62.39    8.00
  -1 -10   3   68.59   11.50
  -1 -10   3   49.40    6.60
   1 -10  -3   41.10    9.50
  -1  10   3   55.39   10.20
   1  10  -3   58.89    7.40
  -1  10   3   53.09    6.80
   1  10  -3   50.39    6.70
  -1  10   3   66.29    8.50
   0 -10   3   -5.10    5.60
   0 -10   3    7.40    6.80
   0 -10   3    3.60    4.10
   0 -10  -3    2.90    6.50
   0 -10   3    3.90    6.70
   0 -10  -3   -5.70    5.80
   0  10  -3    5.20    4.80
   0  10  -3   -1.90    7.20
   0  10  -3    0.90    4.50
   0  10   3   -2.20    4.00
   1 -10   3    4.00    4.00
  -1 -10  -3   -3.80    6.40
   1 -10   3   10.60    7.40
  -1 -10  -3    6.70    8.00
   1 -10   3    1.80    6.70
   1  10   3    0.20    4.10
  -1  10  -3   13.10    8.60
   1  10   3   -2.80    4.30
  -1  10  -3   -1.80    3.20
  -1  10  -3    1.90    4.50
   2 -10   3   -0.40    3.70
   2  10   3    4.60    4.90
   2  10   3    3.00    5.50
   2  10   3   -2.30    4.70
   2  10   3    3.90    4.20
  -2  10  -3   -0.20    4.40
   3 -10   3  127.49    9.60
   3 -10   3  134.59   12.90
  -3  10  -3  134.99   11.40
   3  10   3  131.59   10.90
   3  10   3  138.69   11.70
   3  10   3  134.69   10.50
   3  10   3  139.99   11.30
   4 -10   3   29.60    5.40
   4 -10   3   26.10    4.90
   4 -10   3   38.80    6.80
   4  10   3   29.40    6.70
   4  10   3   23.50    5.30
  -4  10  -3   28.10    6.10
   5 -10   3    6.80    5.50
   5 -10   3   -3.00    3.40
   5 -10   3   -4.20    4.50
   5  10   3   -2.90    5.30
  -5  10  -3    5.10    4.90
   5  10   3    6.00    5.50
   6 -10   3   10.80    3.60
   6 -10   3   13.00    3.90
   6 -10   3    4.80    5.00
  -6  10  -3   14.60    5.00
   6  10   3   16.80    5.80
   6  10   3    1.50    4.40
   7 -10   3    3.70    3.00
   7 -10   3   11.40    3.30
   7  10   3   13.90    3.10
   7  10   3    8.10    3.40
  -7  10  -3    6.60    4.10
   7 -11  -3   10.20    3.60
   7  11  -3   11.10    3.30
  -7  11   3   15.20    3.90
   6 -11  -3    4.90    4.30
   6 -11  -3    3.40    2.80
   6  11  -3   -0.20    3.50
  -6  11   3    6.40    3.80
   5 -11  -3   12.50    4.70
   5 -11  -3   22.30    5.40
   5 -11  -3   20.00    5.40
   5  11  -3   11.20    6.00
   5  11  -3   11.00    4.70
  -5  11   3   19.60    5.80
   4 -11  -3   39.30    6.50
   4  11  -3   26.60    6.40
   4  11  -3   26.30    6.10
  -4  11   3   54.09    7.40
   3 -11  -3    1.20    4.40
   3  11  -3   -2.70    5.30
  -3  11   3   -0.20    4.80
  -3  11   3   -2.30    4.60
   2 -11  -3   43.20    6.60
  -2  11   3   54.59    8.10
  -2  11   3   50.59    7.50
   2  11  -3   51.89    6.80
   1 -11  -3    4.40    4.60
  -1 -11   3    8.70    4.80
  -1  11   3    6.30    4.80
   1  11  -3    4.40    4.90
  -1  11   3    9.60    4.10
   1  11  -3    9.10    5.20
   0 -11   3   58.69    7.20
   0  11   3   61.49    7.70
   0  11  -3   60.69    7.90
   0  11  -3   49.00    7.00
   1 -11   3   18.70    5.10
   1  11   3   15.10    5.30
  -1  11  -3    8.10    5.40
  -1  11  -3   14.80    5.80
   2 -11   3    1.60    4.30
  -2  11  -3    5.40    5.30
   2  11   3    6.60    6.10
   2  11   3   -4.60    4.40
   2  11   3   -3.60    5.00
   3 -11   3    1.40    4.20
   3  11   3    0.70    5.60
  -3  11  -3   10.60    5.50
   3  11   3    0.20    5.90
   4 -11   3    8.30    4.40
   4 -11   3    2.30    4.90
   4 -11   3    6.40    4.80
  -4  11  -3    8.40    5.40
   4  11   3   13.70    5.80
   4  11   3   14.10    4.90
   5 -11   3    6.20    3.80
   5 -11   3    0.40    3.90
   5 -11   3    5.70    3.50
   5 -11   3   12.10    5.10
   5  11   3    4.10    5.20
   5  11   3    9.90    5.80
  -5  11  -3    7.60    5.20
   6 -11   3    0.00    2.60
   6 -11   3    2.90    2.80
   6 -11   3    3.20    3.10
   6 -11   3    2.50    3.20
  -6  11  -3    4.90    3.30
   6  11   3    0.70    3.20
   6  11   3   -1.20    4.00
   7 -11   3    2.50    3.40
   7 -11   3    3.10    2.50
  -7  11  -3    3.80    3.90
   7  11   3    3.70    3.80
   6 -12  -3    3.80    2.90
   6 -12  -3    0.60    2.10
   6  12  -3    0.30    3.00
  -6  12   3    3.20    3.30
   5 -12  -3    8.30    4.50
   5 -12  -3    4.30    4.40
   5  12  -3   -2.30    5.00
   5  12  -3    0.80    2.80
  -5  12   3    3.00    4.60
   4 -12  -3   11.80    4.90
   4 -12  -3   -3.40    3.00
   4  12  -3   -3.00    3.60
   4  12  -3    1.80    4.70
  -4  12   3    1.00    3.50
   3 -12  -3   -4.20    4.00
  -3  12   3   -2.50    3.10
  -3  12   3   -0.10    3.50
   3  12  -3   -0.30    5.10
   2 -12  -3   21.40    5.50
  -2  12   3   18.20    5.60
   2  12  -3   16.80    4.80
  -2  12   3   16.00    5.70
  -1 -12   3   49.50    7.30
   1 -12  -3   53.49    6.80
   1  12  -3   44.30    7.30
   1  12  -3   39.90    7.90
  -1  12   3   44.40    7.40
   0 -12   3   56.99    7.80
   0  12   3   87.69    9.50
   0  12  -3   69.89    9.10
   0  12  -3   70.89    8.20
   1 -12   3   -0.60    4.40
   1  12   3    0.20    5.10
  -1  12  -3    2.00    5.20
  -1  12  -3    0.70    5.00
   2 -12   3   88.99    9.50
  -2  12  -3   82.09    9.30
   2  12   3   85.39    9.50
   2  12   3   54.89    7.80
   2  12   3   93.49   10.10
   3 -12   3   71.19    8.80
   3 -12   3   25.50    5.90
   3  12   3   52.79    7.50
  -3  12  -3   49.10    7.40
   3  12   3   28.20    6.90
   4 -12   3    4.30    3.40
   4 -12   3    7.10    3.70
   4  12   3   -0.80    5.50
  -4  12  -3   12.80    4.10
   4  12   3   -3.30    4.70
   5 -12   3    0.70    4.20
   5 -12   3    3.80    3.90
   5 -12   3   -3.70    3.70
   5 -12   3    1.90    3.00
   5  12   3   -5.70    4.30
   5  12   3    4.60    4.70
  -5  12  -3   -5.90    3.00
   6 -12   3    1.90    3.30
   6 -12   3    1.90    2.30
   6  12   3   10.10    3.00
  -6  12  -3    5.20    4.70
   6  12   3    5.10    4.00
   6 -13  -3    6.60    3.40
  -6  13   3    4.00    2.80
   6  13  -3    3.00    2.50
   5 -13  -3    3.70    3.50
   5 -13  -3   -1.30    2.80
  -5  13   3    2.70    4.30
   5  13  -3    3.80    3.30
   4 -13  -3   -4.30    4.20
   4  13  -3   -3.10    4.80
  -4  13   3   -4.80    3.00
   4  13  -3   -1.40    4.00
   3 -13  -3    9.00    4.70
   3  13  -3    6.70    5.70
  -3  13   3    5.60    3.90
   3  13  -3   -1.10    4.60
  -3  13   3    6.30    3.70
   2 -13  -3    2.30    4.40
  -2  13   3    5.00    4.80
   2  13  -3   10.90    6.00
  -2  13   3    3.40    3.60
   1 -13  -3   24.30    5.50
  -1 -13   3   30.40    5.90
   1  13  -3   36.70    6.90
  -1  13   3   44.70    6.60
   0 -13   3   42.00    6.10
   0  13   3   45.80    7.30
   0  13  -3   33.80    6.50
   0  13  -3   42.90    7.30
   1 -13   3    3.30    4.70
  -1  13  -3   -0.50    5.00
   1  13   3    3.10    5.20
   1  13   3    4.00    5.90
  -1  13  -3    4.30    5.20
   2 -13   3   -0.70    4.50
   2  13   3    7.00    4.80
  -2  13  -3    4.70    3.80
   2  13   3    4.20    4.40
   3 -13   3   16.60    4.20
   3 -13   3   32.50    5.20
   3  13   3   23.20    5.80
  -3  13  -3   25.60    6.20
   3  13   3   14.10    6.00
   4 -13   3    4.10    4.30
   4 -13   3   12.30    3.70
   4  13   3    2.90    5.20
   4  13   3    3.10    3.30
  -4  13  -3    2.50    5.00
   5 -13   3    0.80    2.70
   5 -13   3    0.50    3.00
   5  13   3    5.20    3.10
  -5  13  -3   -5.60    2.80
   5  13   3    4.40    4.20
   5 -14  -3    4.90    2.80
   5 -14  -3    2.80    2.20
   5  14  -3    3.80    2.50
  -5  14   3    4.10    3.00
   4 -14  -3   -0.30    3.90
   4 -14  -3   -0.20    2.90
   4  14  -3   -0.70    2.80
  -4  14   3    0.70    2.40
   4  14  -3    1.80    3.60
   3 -14  -3   27.40    4.80
  -3  14   3   12.50    4.40
   3  14  -3    6.50    3.50
   3  14  -3    9.90    4.60
  -3  14   3   30.60    5.20
   2 -14  -3    4.30    4.20
   2  14  -3    3.40    3.70
  -2  14   3    9.40    3.90
   2  14  -3    3.80    5.10
  -1 -14   3    2.50    3.20
   1 -14  -3    1.70    4.30
  -1  14   3    4.50    3.90
   0 -14   3   24.40    5.40
   0  14  -3   30.20    5.30
   0  14   3   34.70    5.70
   0  14   3   22.70    6.20
   1 -14   3    2.60    3.30
   1 -14   3    4.80    4.40
   1  14   3    4.40    5.70
  -1  14  -3    2.10    3.40
   1  14   3    1.50    4.70
  -1  14  -3    2.50    4.50
   2 -14   3   -2.80    4.10
   2 -14   3    5.40    4.60
   2  14   3   -5.10    3.40
  -2  14  -3    5.30    4.80
   3 -14   3    0.70    3.10
   3 -14   3    3.20    3.20
  -3  14  -3    0.80    4.60
   3  14   3   -2.50    3.30
   4 -14   3   -1.90    3.70
   4 -14   3   -1.00    3.50
   4  14   3   -0.60    2.50
  -4  14  -3    0.50    4.20
   4  14   3    5.10    4.20
   3 -15  -3    3.90    3.70
   3 -15  -3   30.90    4.30
  -3  15   3   11.40    3.10
   3  15  -3    9.20    3.80
   3  15  -3   11.50    2.90
   2 -15  -3   37.10    4.80
   2  15  -3   15.70    4.60
  -2  15   3   22.40    4.80
   2  15  -3   14.70    3.40
  -1 -15   3    9.30    3.90
   1  15  -3   23.90    5.50
  -1  15   3   17.10    5.60
  -1  15   3   17.10    5.00
   0 -15   3    0.50    2.80
   0  15   3    3.60    3.70
   0  15   3    0.70    4.20
   1 -15   3    5.60    3.90
   1 -15   3    4.10    4.00
  -1  15  -3    6.30    3.00
   1  15   3   -2.60    3.20
   2 -15   3    7.10    4.30
   2 -15   3    6.20    3.80
  -2  15  -3    4.30    3.50
   2  15   3   -1.50    3.10
   3 -15   3    0.10    2.40
   3 -15   3    0.90    2.10
  -3  15  -3    2.20    3.50
   3  15   3    0.30    2.60
   0  16  -3    3.60    3.70
   0  16   3   -2.80    2.30
   8   0  -4    0.90    2.90
   7   0  -4   99.39    8.20
   7   0  -4  110.19   11.30
   7   0  -4   82.79    9.50
   7   0  -4  123.19   13.30
   6   0  -4  128.79   10.60
   6   0  -4  145.99   13.00
   6   0  -4  131.79    9.80
  -6   0   4  147.99   14.40
   6   0  -4  149.59   12.20
  -6   0   4  154.68   12.20
  -5   0   4   33.20    7.10
  -5   0   4   26.10    5.40
   5   0  -4   23.90    5.90
   4   0  -4   93.29    9.00
  -4   0   4   92.69    8.40
  -4   0   4   88.69    8.80
  -3   0   4    3.50    2.70
   3   0  -4    2.10    1.10
   3   0  -4    6.00    3.50
  -3   0   4   -0.70    3.90
   2   0  -4 3255.67  127.89
  -2   0   4 3123.59  127.69
  -2   0   4 3029.80  127.79
  -1   0   4  177.58    9.10
   1   0  -4  198.28    9.30
  -1   0   4  185.18    8.50
   0   0   4 1402.26   58.19
   0   0  -4 1443.56   57.89
   0   0   4 1397.86   57.49
  -1   0  -4  263.37   10.70
   1   0   4  252.07   12.60
  -2   0  -4   28.10    2.00
   2   0   4   34.50    4.40
  -3   0  -4  488.65   21.50
   3   0   4  527.35   23.90
   4   0   4   30.60    4.90
  -4   0  -4   27.20    3.40
  -4   0  -4   39.20    7.10
  -5   0  -4   17.60    6.90
   6   0   4   11.90    4.50
   6   0   4   23.00    5.00
   6   0   4   14.40    4.90
   6   0   4   18.50    6.20
  -6   0  -4   13.10    7.90
   6   0   4   13.90    8.90
   6   0   4   26.40    5.70
   7   0   4   67.99    7.70
   7   0   4   68.99    9.60
   7   0   4   61.99    8.60
   7   0   4   41.90    6.50
   7   0   4   63.69    8.00
   8   0   4    5.40    3.50
   8   0   4    3.30    5.80
   8   0   4   10.20    6.70
   8   0   4    8.60    3.70
   9   0   4   16.40    4.30
   9   0   4   16.30    4.60
   8  -1  -4   11.70    4.20
   7  -1  -4   11.50    3.60
   7  -1  -4   12.60    6.40
   7  -1  -4    8.20    5.40
   7  -1  -4   -0.70    6.50
   7   1  -4    6.30    4.90
   7   1  -4    8.90    6.60
   7   1  -4    6.30    3.80
   7   1  -4    7.30    7.60
  -6  -1   4    9.20    6.80
  -6  -1   4   -0.10    4.60
   6  -1  -4    0.80    5.60
   6  -1  -4    1.30    5.60
   6  -1  -4    2.10    2.70
   6  -1  -4   -2.70    4.50
   6   1  -4    1.70    5.90
   6   1  -4   -3.30    4.20
   6   1  -4   -1.40    2.40
   6   1  -4    6.50    6.40
  -6   1   4    0.80    3.70
  -6   1   4    1.40    6.40
  -5  -1   4   83.89    9.00
  -5  -1   4   59.09    8.80
   5  -1  -4   68.09    8.10
   5   1  -4   78.69    8.60
  -5   1   4   82.49   10.10
  -5   1   4   90.19    9.20
  -4  -1   4  149.19   11.30
   4  -1  -4  146.29   10.30
  -4  -1   4  157.58   10.70
  -4   1   4  153.38   10.30
  -4   1   4  157.68   11.60
   4   1  -4  141.69   10.40
   3  -1  -4   -1.10    1.20
  -3  -1   4   -0.40    3.00
   3  -1  -4   -0.70    3.10
  -3   1   4    3.20    3.20
   3   1  -4   -2.40    3.10
   3   1  -4   -1.20    3.30
  -3   1   4   -1.10    3.00
   2  -1  -4 1022.70   42.00
  -2  -1   4  974.20   42.30
   2  -1  -4  962.30   41.20
  -2   1   4  975.60   42.30
   2   1  -4 1029.00   42.50
  -2   1   4 1014.60   42.40
   1  -1  -4 1725.73   66.99
  -1  -1   4 1599.34   67.39
   1  -1  -4 1640.64   67.29
  -1  -1   4 1454.45   66.79
   1   1  -4 1771.12   67.69
  -1   1   4 1636.14   67.39
  -1   1   4 1679.83   67.19
   0  -1   4  249.48   11.40
   0  -1  -4  249.08   10.90
   0  -1   4  270.87   12.00
   0   1   4  246.58   11.30
   0   1   4  243.28   11.30
   0   1  -4  265.57   12.20
   0   1  -4  256.17   10.80
  -1  -1  -4  458.05   18.20
   1  -1   4  440.16   20.20
  -1  -1  -4  422.66   18.20
   1   1   4  422.96   19.70
  -1   1  -4  447.26   19.30
  -1   1  -4  426.96   18.80
  -1   1  -4  462.55   18.80
  -2  -1  -4   49.30    2.80
   2  -1   4   53.19    6.00
  -2   1  -4   49.90    5.30
  -2   1  -4   42.60    3.60
   2   1   4   53.69    4.80
   3  -1   4  555.24   25.50
  -3  -1  -4  513.55   23.70
  -3  -1  -4  544.55   22.50
  -3   1  -4  555.94   25.80
  -3   1  -4  496.95   22.90
   3   1   4  513.65   24.40
   4  -1   4    0.50    2.90
  -4  -1  -4   -1.20    1.80
  -4   1  -4    5.60    4.60
  -4   1  -4    1.70    2.40
  -5  -1  -4  129.79   12.70
  -5   1  -4  108.99   11.70
  -5   1  -4   92.39    8.50
   6  -1   4   38.90    7.40
   6  -1   4   28.10    5.10
   6  -1   4   39.60    5.90
   6  -1   4   27.80    5.70
  -6  -1  -4   39.40    8.40
   6  -1   4   40.90    6.50
  -6   1  -4   31.10    8.80
   6   1   4   29.30    5.70
   6   1   4   38.00    8.00
   6   1   4   31.30    6.00
   6   1   4   43.70    7.70
   6   1   4   25.10    5.30
   7  -1   4   84.79    9.00
   7  -1   4  105.19    8.90
   7  -1   4   99.99    9.70
   7  -1   4  115.39   11.00
   7  -1   4  108.69    9.70
   7   1   4  113.49    9.30
   7   1   4   96.29    9.00
   7   1   4   93.99    9.30
   7   1   4  109.49   11.00
   8  -1   4   35.00    6.10
   8  -1   4   38.30    6.60
   8  -1   4   36.80    7.90
   8  -1   4   30.60    5.80
   8   1   4   45.70    6.50
   8   1   4   49.90    8.50
   8   1   4   21.40    5.20
   8   1   4   46.40    6.70
   9  -1   4    8.70    4.80
   9  -1   4   10.90    3.40
   9   1   4   12.60    5.30
   9   1   4    5.40    3.90
   8  -2  -4  113.79    8.30
   7  -2  -4   78.09    7.30
   7   2  -4   54.99    7.30
   7   2  -4   77.39   11.20
   7   2  -4   63.19    6.70
   7   2  -4   67.99   10.00
   6  -2  -4  120.29    9.90
   6  -2  -4  146.29    9.70
   6  -2  -4  144.89   13.10
   6  -2  -4  140.99   11.60
  -6  -2   4  149.69   14.30
  -6  -2   4  147.99   12.40
   6  -2  -4  139.69   11.10
   6   2  -4  131.19    9.80
   6   2  -4  131.09   15.70
  -6   2   4  136.19   11.60
  -6   2   4  153.28   14.50
   6   2  -4  136.29   12.10
   6   2  -4  155.08   13.60
   5  -2  -4   -1.00    4.20
  -5  -2   4  -13.30    4.50
  -5  -2   4    1.70    3.90
  -5   2   4   -2.30    3.90
   5   2  -4   -2.40    4.70
  -5   2   4   -7.60    4.30
   4  -2  -4  183.98   12.30
  -4  -2   4  175.48   11.90
   4  -2  -4  187.48   11.60
   4   2  -4  172.88   11.90
  -4   2   4  187.98   12.10
  -4   2   4  177.18   12.80
  -3  -2   4  140.69    9.80
   3  -2  -4  139.89    9.10
   3  -2  -4  139.99    7.60
   3   2  -4  149.79   10.10
  -3   2   4  154.08   10.50
   3   2  -4  134.79    9.50
  -3   2   4  145.39    9.70
  -2  -2   4  544.05   25.10
  -2  -2   4  622.44   27.50
   2  -2  -4  664.93   26.80
   2   2  -4  642.94   27.70
  -2   2   4  622.54   27.40
  -2   2   4  624.24   27.60
  -1  -2   4    2.50    1.80
   1  -2  -4    2.30    2.70
  -1  -2   4    2.60    2.10
  -1  -2   4    2.80    2.20
   1   2  -4    3.70    3.20
  -1   2   4    1.40    2.40
  -1   2   4    0.40    2.20
   0  -2   4    1.60    2.10
   0  -2   4    3.70    2.40
   0  -2  -4    6.30    3.00
   0  -2  -4    6.20    2.20
   0  -2   4    6.90    2.90
   0   2   4    3.70    2.30
   0   2  -4    5.20    2.10
   0   2   4    5.10    2.10
   0   2  -4    4.60    3.00
   1  -2   4   20.40    3.90
  -1  -2  -4   20.60    2.50
  -1  -2  -4   21.70    3.40
   1  -2   4   21.90    2.90
  -1   2  -4   23.30    3.20
  -1   2  -4   17.30    3.20
  -1   2  -4   21.40    4.00
  -2  -2  -4    8.30    1.90
  -2  -2  -4    4.40    2.50
  -2  -2  -4    6.40    2.00
   2  -2   4   10.30    4.00
  -2   2  -4    6.10    3.20
  -2   2  -4    4.80    2.50
  -3  -2  -4  176.38    8.90
  -3  -2  -4  179.58   10.00
   3  -2   4  168.68   11.40
  -3   2  -4  167.28    9.70
  -3   2  -4  190.78   12.00
  -4  -2  -4    6.50    2.20
   4  -2   4    1.20    4.30
  -4   2  -4    2.20    4.60
  -4   2  -4   10.70    3.10
  -5   2  -4   70.29   10.00
  -5   2  -4   65.79    7.00
   6  -2   4   27.20    6.70
   6  -2   4   24.00    4.80
  -6  -2  -4   18.50    8.90
   6  -2   4   21.90    5.40
   6  -2   4   11.60    4.70
   6  -2   4   20.30    5.40
   6   2   4   18.80    6.70
   6   2   4   23.00    5.70
   6   2   4   20.80    5.40
   6   2   4   18.10    7.60
   6   2   4   17.80    4.30
  -6   2  -4   25.60    8.60
   6   2   4   23.90    6.70
   7  -2   4   17.00    5.40
   7  -2   4   15.30    4.90
   7  -2   4   19.00    5.80
   7  -2   4   19.50    6.60
   7  -2   4   14.60    8.70
   7   2   4   21.90    5.70
   7   2   4   17.90    5.10
   7   2   4   16.20    6.80
   7   2   4   20.10    5.60
   8  -2   4   51.19    6.30
   8  -2   4   56.49    7.10
   8  -2   4   33.60    7.20
   8   2   4   46.00    6.40
   8   2   4   47.00    5.60
   8   2   4   39.80    7.50
   8   2   4   54.69    6.10
   9  -2   4    8.50    4.50
   9  -2   4    6.00    3.40
   9   2   4    2.20    3.20
   9   2   4   10.00    3.80
   8  -3  -4   63.89    6.80
   7  -3  -4   36.50    5.20
   7   3  -4   12.50    8.40
   7   3  -4   32.20    5.30
   7   3  -4   26.50    7.70
   6  -3  -4   27.80    5.80
   6  -3  -4   28.80    6.20
   6  -3  -4   36.30    8.00
   6  -3  -4   28.10    4.80
  -6  -3   4   44.30   10.10
  -6  -3   4   45.30    7.70
   6   3  -4   35.00    5.60
   6   3  -4   30.00    7.20
  -6   3   4   30.90    7.40
  -6   3   4   31.10    9.00
   6   3  -4   29.40    7.50
   6   3  -4   42.10    8.50
  -5  -3   4   -2.60    3.10
   5  -3  -4   -2.10    4.20
  -5   3   4    2.20    4.60
   5   3  -4    3.10    5.30
  -5   3   4   13.90    6.20
   4  -3  -4  196.18   11.60
   4  -3  -4  173.58   11.80
  -4  -3   4  178.18   12.40
   4  -3  -4  168.48   12.50
   4   3  -4  149.79   12.30
  -4   3   4  182.98   12.50
  -4   3   4  180.28   13.30
   4   3  -4  174.58   12.00
   3  -3  -4  184.88   11.80
   3  -3  -4  180.98   10.10
  -3  -3   4  186.98   11.70
   3  -3  -4  154.78   10.10
   3   3  -4  169.08   11.10
  -3   3   4  187.68   11.70
   3   3  -4  171.18   11.40
  -3   3   4  173.38   11.90
  -2  -3   4  149.88    8.50
  -2  -3   4  141.69    7.30
   2  -3  -4  157.88    9.60
  -2  -3   4  141.99    9.60
   2  -3  -4  156.88    9.20
  -2   3   4  139.99    9.70
   2   3  -4  146.89    9.70
  -2   3   4  132.79    9.60
   1  -3  -4 2303.27   93.49
  -1  -3   4 2248.88   93.49
   1  -3  -4 2224.68   93.49
  -1  -3   4 2281.47   93.29
  -1  -3   4 2199.48   92.89
   1   3  -4 2251.87   93.49
  -1   3   4 2330.57   93.69
  -1   3   4 2276.57   93.49
   0  -3  -4    7.80    3.20
   0  -3   4    8.80    3.20
   0  -3   4    8.50    3.20
   0  -3  -4   11.90    3.20
   0  -3   4   10.30    3.20
   0   3  -4   13.90    4.00
   0   3   4   11.30    3.70
   0   3   4    7.90    3.10
   0   3  -4   14.40    3.50
  -1  -3  -4  218.68   11.60
   1  -3   4  184.88   11.20
   1  -3   4  198.08   10.60
   1  -3   4  200.28   12.10
  -1  -3  -4  200.48   10.50
  -1   3  -4  194.78   10.70
  -1   3  -4  183.88   10.80
  -1   3  -4  193.08   11.40
   2  -3   4    8.00    2.80
  -2  -3  -4   11.30    3.10
  -2  -3  -4    5.50    2.50
   2  -3   4    6.90    4.30
  -2   3  -4    3.70    2.80
  -2   3  -4   11.20    3.80
  -3  -3  -4  127.19    7.80
   3  -3   4  129.79   10.80
  -3  -3  -4  139.39    8.70
  -3   3  -4  127.19    9.10
  -3   3  -4  151.28   10.60
   4  -3   4  105.59   10.10
  -4  -3  -4  109.49    7.40
  -4   3  -4  113.39   10.60
  -4   3  -4  126.79    9.10
   5  -3   4    8.50    4.30
   5  -3   4    4.90    4.30
  -5   3  -4   17.30    5.40
   5   3   4    8.00    4.50
  -5   3  -4   10.50    4.30
   6  -3   4   -0.20    7.10
   6  -3   4    2.50    3.60
   6  -3   4    1.50    4.20
   6  -3   4    5.20    5.00
   6  -3   4    5.50    4.70
   6   3   4    0.30    5.30
   6   3   4    1.90    4.70
   6   3   4    2.10    4.80
   6   3   4    6.40    6.20
   6   3   4    2.80    5.70
   7  -3   4    1.00    4.90
   7  -3   4    4.20    5.40
   7  -3   4   -3.10    4.60
   7   3   4    1.70    4.30
   7   3   4    5.20    4.30
   7   3   4    0.10    4.90
   8  -3   4   -0.90    3.00
   8  -3   4    2.20    3.40
   8  -3   4    3.80    5.00
   8   3   4   -9.00    3.30
   8   3   4    4.00    5.30
   8   3   4    4.30    5.00
   9  -3   4   13.80    3.70
   9  -3   4    8.90    4.30
   9  -3   4   23.10    4.60
   9   3   4    4.10    4.10
   9   3   4   16.40    4.10
   8  -4  -4    1.70    3.20
   7  -4  -4   -0.70    3.10
   7   4  -4   -7.20    4.50
   7   4  -4    4.60    7.70
   7   4  -4    0.30    6.10
   7   4  -4   -1.40    3.40
   6  -4  -4  153.38   12.40
   6  -4  -4  153.28   10.50
   6  -4  -4  145.19   11.20
   6  -4  -4  165.18   12.20
  -6   4   4  151.78   14.00
   6   4  -4  170.38   16.10
  -6   4   4  148.09   15.50
   6   4  -4  150.58   13.20
   6   4  -4  145.49   10.50
   6   4  -4  175.28   13.40
  -5  -4   4    3.90    4.60
  -5   4   4    8.60    4.60
  -5   4   4   -1.90    5.80
   5   4  -4   -0.70    5.60
   4  -4  -4   29.50    5.20
  -4  -4   4   16.10    5.20
   4  -4  -4   18.50    5.30
   4  -4  -4   22.90    5.70
   4   4  -4   35.80    6.90
  -4   4   4   31.00    6.80
  -4   4   4   25.20    5.40
   4   4  -4   30.20    5.80
   3  -4  -4   32.80    6.10
  -3  -4   4   26.10    4.20
  -3  -4   4   25.80    5.40
   3  -4  -4   30.20    4.70
   3  -4  -4   23.70    4.50
  -3   4   4   16.80    4.60
  -3   4   4   28.60    6.00
   3   4  -4   23.50    5.50
   3   4  -4   24.10    5.80
   2  -4  -4    3.40    3.70
  -2  -4   4    1.50    3.60
  -2  -4   4    2.80    2.60
   2  -4  -4    7.90    4.20
  -2  -4   4    6.30    2.50
  -2   4   4    5.10    3.40
  -2   4   4    4.00    3.80
   2   4  -4    3.90    4.10
  -1  -4   4  855.91   36.40
  -1  -4   4  815.02   36.50
   1  -4  -4  794.62   36.70
  -1  -4   4  832.92   36.80
   1  -4  -4  825.82   36.80
  -1   4   4  838.52   37.20
   1   4  -4  814.12   36.70
  -1   4   4  842.42   36.90
   0  -4   4  114.69    8.50
   0  -4  -4  113.79    7.90
   0  -4  -4  134.29    9.10
   0  -4   4  116.99    8.10
   0  -4   4  119.89    8.40
   0   4  -4  110.99    8.10
   0   4   4  104.19    9.00
   0   4  -4  111.59    8.80
   0   4   4  105.39    8.30
   1  -4   4   83.09    7.10
   1  -4   4   85.59    8.50
   1  -4   4   85.59    7.20
  -1  -4  -4   72.89    7.50
  -1  -4  -4   84.39    6.80
  -1   4  -4   72.49    7.00
  -1   4  -4   82.19    7.90
  -1   4  -4   88.29    7.70
   2  -4   4   61.79    6.60
   2  -4   4   62.69    7.50
  -2  -4  -4   61.19    6.10
   2  -4   4   66.09    7.10
  -2  -4  -4   57.59    6.60
  -2   4  -4   56.19    7.00
  -2   4  -4   56.89    6.60
  -2   4  -4   56.29    6.30
  -3  -4  -4    3.30    3.40
   3  -4   4    6.50    4.50
  -3  -4  -4   -3.80    2.50
  -3   4  -4    1.30    4.10
  -3   4  -4   -0.40    3.20
  -4  -4  -4   21.40    3.60
   4  -4   4   24.70    6.30
  -4   4  -4   25.70    5.00
  -4   4  -4   29.50    6.60
   5  -4   4   -3.30    3.90
   5  -4   4   -2.00    4.30
   5  -4   4   -1.00    4.10
   5  -4   4    0.30    3.50
   5   4   4    4.70    7.20
   5   4   4    6.30    4.70
   5   4   4    0.10    4.90
  -5   4  -4    7.50    5.90
   5   4   4    1.50    3.80
   5   4   4    5.40    4.90
   5   4   4   -1.10    4.50
  -5   4  -4    1.60    4.30
   6  -4   4   15.20    5.40
   6  -4   4    6.20    5.00
   6  -4   4   12.40    4.40
   6  -4   4   11.70    5.40
   6   4   4   11.50    5.90
   6   4   4    6.80    5.10
   6   4   4   10.30    6.00
   6   4   4    6.80    5.00
   6   4   4   11.60    6.80
   7  -4   4   32.30    6.80
   7  -4   4   42.30    6.50
   7  -4   4   37.10    7.40
   7   4   4   28.50    5.70
   7   4   4   31.50    6.40
   7   4   4   33.50    7.50
   7   4   4   30.00   12.90
   8  -4   4    6.00    4.80
   8  -4   4   -4.40    4.20
   8  -4   4    3.50    4.70
   8   4   4   -0.20    4.40
   8   4   4   -2.00   11.80
   8   4   4   -0.60    3.70
   8   4   4    8.30    3.80
   9  -4   4    1.30    2.30
   9  -4   4    1.10    2.80
   9  -4   4   -0.30    2.30
   9   4   4   -1.40    3.60
   9   4   4    3.80    2.70
   8  -5  -4    4.80    3.20
   8   5  -4    2.50    4.90
   7  -5  -4   19.40    6.20
   7  -5  -4   13.20    4.10
   7   5  -4   20.40    6.70
   7   5  -4   17.80    5.50
   7   5  -4   21.30    5.00
   6  -5  -4   20.70    4.40
   6  -5  -4   17.40    5.50
   6  -5  -4   32.50    6.70
   6   5  -4   18.30    6.80
   6   5  -4   34.70    8.70
   6   5  -4   31.40    8.30
   6   5  -4   26.70    5.80
   5  -5  -4    0.00    3.00
  -5  -5   4    7.60    5.40
  -5   5   4   -9.90    5.60
   5   5  -4   -2.70    3.90
   5   5  -4    3.10    4.80
   5   5  -4    1.50    6.00
  -5   5   4    0.10    4.60
  -4  -5   4   -2.50    3.30
   4  -5  -4   -1.10    4.10
   4   5  -4    1.00    5.60
  -4   5   4    3.70    5.50
  -4   5   4    1.00    4.90
   4   5  -4    5.40    5.00
  -3  -5   4  121.19    9.00
   3  -5  -4  127.19    9.90
   3  -5  -4  150.28   12.00
  -3  -5   4  162.88   11.50
  -3   5   4  117.29   11.10
  -3   5   4  113.89   11.20
   3   5  -4  137.79   11.00
   3   5  -4  110.09    9.50
   2  -5  -4  116.89   10.30
   2  -5  -4  105.59    8.70
  -2  -5   4   77.99    9.00
  -2  -5   4   89.99    8.40
  -2  -5   4  107.99    7.70
  -2   5   4  101.39    9.20
  -2   5   4  101.79    9.80
   2   5  -4  104.59    8.50
   2   5  -4  118.19    9.80
  -1  -5   4  265.37   14.60
  -1  -5   4  267.77   14.90
   1  -5  -4  267.87   15.60
  -1  -5   4  252.97   15.20
   1  -5  -4  257.57   15.30
   1   5  -4  279.97   15.50
  -1   5   4  277.57   16.10
  -1   5   4  272.47   15.30
   1   5  -4  264.47   15.00
   0  -5   4  617.94   28.50
   0  -5   4  613.14   28.90
   0  -5  -4  616.04   28.60
   0  -5  -4  591.94   28.00
   0  -5   4  587.54   28.20
   0   5   4  603.04   28.50
   0   5  -4  583.94   28.20
   0   5   4  594.54   29.10
   0   5  -4  603.94   28.40
  -1  -5  -4   95.69    8.40
   1  -5   4   88.59    7.90
  -1  -5  -4   88.69    8.00
   1  -5   4   90.49    8.80
   1  -5   4   91.19    8.10
  -1   5  -4   80.29    8.30
  -1   5  -4   85.29    8.60
  -1   5  -4   79.29    8.90
   2  -5   4   74.89    9.20
  -2  -5  -4   65.09    6.90
  -2  -5  -4   65.09    7.30
   2  -5   4   68.39    7.70
  -2   5  -4   69.79    7.80
  -2   5  -4   76.19    8.10
  -2   5  -4   82.69    8.60
  -3  -5  -4   32.60    5.00
  -3  -5  -4   36.80    5.50
   3  -5   4   42.10    7.40
  -3   5  -4   49.60    7.70
  -3   5  -4   36.90    6.20
  -3   5  -4   29.90    6.30
   4  -5   4    7.10    6.60
  -4  -5  -4    4.10    3.00
  -4   5  -4   -5.70    4.30
  -4   5  -4   -0.80    3.70
   5  -5   4    2.00    4.20
   5  -5   4   -5.00    5.60
   5  -5   4   -1.00    2.60
   5  -5   4    0.50    4.00
   5  -5   4   -1.20    4.10
  -5   5  -4    7.00    6.00
   5   5   4   -2.10    4.40
   5   5   4   -3.10    7.00
   5   5   4    4.00    4.90
   5   5   4    3.00    5.00
   5   5   4   -3.30    3.80
  -5   5  -4   -2.00    4.30
   6  -5   4    6.90    4.40
   6  -5   4   21.10    6.40
   6  -5   4   13.60    5.50
   6  -5   4   15.50    5.50
   6   5   4   16.00    5.90
   6   5   4   17.30    6.40
   6   5   4   22.40    5.90
   6   5   4   19.90    5.80
   6   5   4   16.40   11.80
   7  -5   4    3.70    3.70
   7  -5   4    0.30    4.70
   7  -5   4    2.20    4.00
   7   5   4    2.00    4.50
   7   5   4   -0.30    4.40
   7   5   4   -1.70    5.20
   8  -5   4   11.70    4.00
   8  -5   4    4.90    4.60
   8   5   4    6.90   12.50
   8   5   4    1.20    3.50
   8   5   4    2.10    3.90
   8   5   4   -3.10    4.50
   9  -5   4    2.60    2.90
   9  -5   4    3.80    2.70
   9   5   4    3.40    3.60
   9   5   4    1.80    2.30
  -9   6   4    3.70    4.10
   8  -6  -4    1.00    3.10
   8   6  -4    2.20    3.10
   7  -6  -4    2.00    3.50
   7   6  -4   -0.40    4.90
   6  -6  -4    1.80    4.90
   6  -6  -4    0.80    3.40
   6  -6  -4   -1.10    4.70
   6   6  -4    2.70    4.40
   6   6  -4    0.60    5.00
   6   6  -4    6.10    9.50
   5  -6  -4   39.70    6.60
  -5  -6   4   64.89    9.60
   5  -6  -4   51.39    6.50
   5   6  -4   51.19    7.00
   5   6  -4   43.90    6.50
  -5   6   4   56.19   10.50
  -5   6   4   44.30    8.30
  -4  -6   4   89.79    9.20
   4  -6  -4   51.69    9.10
  -4   6   4   69.59   10.30
   4   6  -4   76.39   15.30
   4   6  -4   95.69   10.50
  -4   6   4   88.49   11.10
   3  -6  -4   33.70    7.40
  -3  -6   4   26.90    5.30
   3  -6  -4   23.30    5.80
  -3  -6   4   23.40    5.30
   3   6  -4   28.70    5.80
  -3   6   4   25.30    7.00
   3   6  -4   18.70    6.00
  -3   6   4   21.10    5.90
  -2  -6   4   36.90    5.80
  -2  -6   4   40.00    6.70
   2  -6  -4   39.70    7.40
  -2  -6   4   51.99    6.90
   2  -6  -4   40.00    6.60
   2   6  -4   34.00    5.50
  -2   6   4   35.20    7.10
  -2   6   4   30.70    6.20
   2   6  -4   48.30    7.80
  -1  -6   4    4.50    4.10
   1  -6  -4    5.00    5.20
  -1  -6   4   10.70    5.00
   1  -6  -4   -1.90    3.70
  -1  -6   4    1.20    4.50
  -1   6   4   -1.20    4.70
   1   6  -4    3.40    4.70
   1   6  -4    2.10    3.80
  -1   6   4    2.20    5.30
   0  -6  -4  228.88   14.50
   0  -6  -4  196.08   12.90
   0  -6   4  196.78   13.50
   0  -6   4  176.88   13.00
   0  -6   4  187.28   13.00
   0   6   4  224.18   14.70
   0   6  -4  200.18   13.40
   0   6  -4  194.58   13.50
   0   6   4  205.88   13.30
  -1  -6  -4   -2.10    4.70
  -1  -6  -4    3.20    4.10
   1  -6   4    3.90    4.40
   1  -6   4    0.30    4.90
   1  -6   4    1.80    4.70
  -1   6  -4    0.00    4.70
  -1   6  -4   -3.30    4.40
  -1   6  -4   -2.20    4.60
   2  -6   4    5.60    4.60
  -2  -6  -4   -2.90    3.60
   2  -6   4    3.80    4.90
  -2  -6  -4   11.40    5.30
  -2   6  -4    3.80    4.60
  -2   6  -4   10.50    5.00
  -2   6  -4    9.80    5.60
  -3  -6  -4   23.90    5.10
  -3  -6  -4   30.30    6.20
   3  -6   4   25.10    7.00
  -3   6  -4   35.40    7.40
  -3   6  -4   20.20    6.00
  -3   6  -4   20.40    5.90
   4  -6   4    1.00    3.40
   4  -6   4   -0.30    4.20
   4  -6   4   -0.70    3.50
   4  -6   4   -0.70    5.90
  -4  -6  -4   -0.80    3.50
   4   6   4    4.80    4.90
  -4   6  -4   -2.50    4.40
   4   6   4   -4.60    3.50
  -4   6  -4    1.50    5.50
   4   6   4   -0.60    5.60
   4   6   4    4.20    4.70
  -4   6  -4    1.40    6.40
   5  -6   4    0.80    4.60
   5  -6   4   -3.00    3.70
   5  -6   4    4.20    3.10
   5  -6   4   -0.50    4.20
   5  -6   4   -5.30    6.90
   5  -6   4   -1.00    4.10
   5   6   4    2.50    5.10
  -5   6  -4    2.00    6.60
  -5   6  -4   -5.10    5.20
   5   6   4    1.80    4.70
  -5   6  -4    0.20    4.20
  -5   6  -4  -11.10    7.20
   5   6   4    2.30    6.10
   5   6   4   -2.00    8.90
   6  -6   4   44.10    6.60
   6  -6   4   57.49    8.20
   6  -6   4   60.89    7.60
   6   6   4   31.80    7.40
   6   6   4   38.70   13.70
   6   6   4   39.50    6.60
   6   6   4   49.10    7.20
   7  -6   4   21.00    5.40
   7  -6   4   17.70    5.70
   7  -6   4   19.60    6.30
   7   6   4   24.10    6.40
   7   6   4   20.40    5.50
   8  -6   4    2.50    4.50
   8  -6   4    0.50    2.90
   8   6   4   -0.20    3.10
   8   6   4    4.90   12.40
   8   6   4    0.70    2.50
   9  -6   4    2.10    2.00
   9  -6   4    6.40    2.60
   9   6   4    5.30    2.70
  -9   7   4   -0.40    3.70
   8  -7  -4   51.29    5.70
  -8   7   4   52.49    6.70
   8   7  -4   34.50    5.60
   7  -7  -4    3.60    3.60
   7   7  -4    0.30    5.10
   6  -7  -4    5.10    4.00
   6  -7  -4   10.70    5.70
   6  -7  -4   -0.30    4.70
   6   7  -4    9.10    6.40
   6   7  -4    9.80    4.30
   5  -7  -4   67.99    8.00
   5  -7  -4   62.69    7.40
   5   7  -4   71.09    7.90
   5   7  -4   40.40    6.70
   4  -7  -4   13.30    6.60
  -4  -7   4   21.80    6.40
   4  -7  -4   26.40    5.10
   4   7  -4   27.20    5.40
  -4   7   4   30.70    8.50
  -4   7   4   23.60    8.40
   4   7  -4   32.80    8.20
  -3  -7   4  102.69    9.50
  -3  -7   4  119.29   11.00
   3  -7  -4   93.19   10.90
   3  -7  -4  128.69   12.00
  -3   7   4   98.29   12.10
   3   7  -4  101.99   10.80
  -3   7   4  117.39   12.70
   2  -7  -4   79.09   10.20
   2  -7  -4   78.09    9.10
  -2  -7   4   88.29    9.10
  -2  -7   4   75.59    8.80
  -2   7   4   68.49    9.00
  -2   7   4   81.99   10.30
   2   7  -4   94.19    9.60
  -1  -7   4    8.60    4.80
   1  -7  -4   11.10    5.30
  -1  -7   4    9.10    4.90
   1  -7  -4   12.60    6.00
  -1  -7   4   12.00    5.70
  -1   7   4   11.00    6.40
   1   7  -4   10.80    5.70
  -1   7   4   19.70    5.80
   0  -7   4    6.60    5.20
   0  -7  -4    7.70    5.80
   0  -7  -4    0.10    4.00
   0  -7   4   -0.50    4.00
   0  -7   4    5.60    4.40
   0   7   4    9.20    6.50
   0   7  -4   10.70    5.90
   0   7  -4   -0.20    6.10
   0   7  -4    1.10    4.10
   0   7   4    0.10    5.50
   1  -7   4   20.90    6.30
   1  -7   4   25.40    6.20
  -1  -7  -4   10.80    5.20
   1  -7   4   13.00    5.40
  -1  -7  -4   19.60    5.80
  -1   7  -4    7.70    6.00
  -1   7  -4   15.90    6.90
  -1   7  -4   27.90    6.60
   2  -7   4   20.30    6.40
  -2  -7  -4   25.40    6.70
  -2  -7  -4   26.50    5.90
   2  -7   4   27.70    6.60
  -2   7  -4   29.00    6.90
  -2   7  -4   14.50    6.00
  -2   7  -4   26.30    7.30
  -3  -7  -4   38.60    7.50
   3  -7   4   39.00    8.60
  -3  -7  -4   35.50    6.30
  -3   7  -4   27.80    6.20
  -3   7  -4   40.20    7.90
   3   7   4   24.40    8.20
  -3   7  -4   54.09    9.30
   4  -7   4   28.20    4.30
   4  -7   4   32.50    6.20
   4  -7   4   37.00   10.50
   4  -7   4   25.30    5.30
  -4  -7  -4   26.90    6.10
  -4   7  -4   19.60    5.80
   4   7   4   12.30    7.90
  -4   7  -4   29.10    8.20
   4   7   4   25.10    6.20
   4   7   4   33.30    6.30
  -4   7  -4   22.70    5.30
   4   7   4   28.10    5.60
  -4   7  -4   17.00    7.10
   5  -7   4   -6.30    4.60
   5  -7   4    3.50    4.40
   5  -7   4    0.30    2.60
   5  -7   4    0.80    4.40
   5   7   4    5.80    5.30
   5   7   4    5.80    5.30
  -5   7  -4   -1.70    3.80
   5   7   4   -1.90   10.80
   6  -7   4    9.40    4.40
   6  -7   4    1.90    3.40
   6  -7   4    1.10    3.20
   6   7   4    4.00    5.10
   6   7   4   -1.60    5.30
  -6   7  -4   -0.10    4.00
   7  -7   4    5.60    4.80
   7  -7   4    2.40    3.80
   7  -7   4    6.30    4.50
  -7   7  -4    2.50    3.80
   7   7   4   12.90    6.10
   7   7   4    2.60    3.30
   8  -7   4    1.70    3.00
   8  -7   4    2.80    2.80
   8   7   4    2.30    3.30
   8   7   4   -0.30    4.20
   8  -8  -4    9.50    3.20
   8   8  -4    9.30    3.40
  -8   8   4   11.50    4.90
   7  -8  -4    0.30    3.70
   7   8  -4   -0.60    3.60
  -7   8   4    2.00    3.40
   6  -8  -4    6.70    4.10
   6  -8  -4    4.70    4.90
   6  -8  -4    8.00    6.00
  -6   8   4    9.20    5.00
   6   8  -4   14.90    6.00
   5  -8  -4    4.00    4.00
   5   8  -4    3.30    5.10
  -5   8   4    9.10    4.80
   5   8  -4    4.50    5.20
   4  -8  -4   89.99    8.60
   4  -8  -4   57.09   11.10
  -4  -8   4   81.19   11.30
   4   8  -4   92.49    8.70
  -4   8   4   73.69   12.40
   4   8  -4   96.69    9.10
  -4   8   4   85.19   13.20
  -4   8   4   82.49    8.40
   3  -8  -4   -2.00    3.50
   3  -8  -4    1.00    6.80
  -3  -8   4    0.20    5.50
   3  -8  -4   -8.90    5.30
  -3  -8   4    1.20    5.00
  -3   8   4    4.60    6.10
  -3   8   4    5.20    7.40
  -3   8   4   -4.60    3.50
  -2  -8   4   12.60    6.40
   2  -8  -4   25.10    6.60
   2  -8  -4   19.40    6.60
  -2  -8   4   17.80    5.90
  -2   8   4   21.10    7.30
  -2   8   4   11.30    7.30
  -1  -8   4  369.06   21.90
  -1  -8   4  383.66   22.60
   1  -8  -4  395.36   23.00
   1  -8  -4  369.56   23.00
  -1  -8   4  399.66   22.80
  -1   8   4  372.96   23.20
   1   8  -4  369.46   21.50
   0  -8   4   95.79   10.20
   0  -8  -4   69.89    9.50
   0  -8   4   79.69   10.20
   0  -8   4   86.39   10.00
   0  -8  -4   90.09   10.70
   0   8  -4   78.49    9.60
   0   8   4   69.39   10.90
   0   8  -4   86.89   10.20
  -1  -8  -4   40.20    6.90
   1  -8   4   36.90    8.70
   1  -8   4   44.90    7.70
  -1  -8  -4   60.19    9.40
   1  -8   4   61.29    9.40
  -1   8  -4   37.90    7.70
  -1   8  -4   47.50    8.90
   2  -8   4    6.40    6.20
  -2  -8  -4   -9.00    5.50
   2  -8   4    6.20    3.90
  -2  -8  -4    3.00    5.20
   2  -8   4    6.40    5.90
  -2   8  -4    0.00    6.40
  -2   8  -4    1.60    6.00
   2   8   4    6.90    6.10
  -2   8  -4    2.90    6.00
   3  -8   4   -5.70    6.50
  -3  -8  -4    5.50    4.50
   3  -8   4    1.30    3.00
   3  -8   4    3.90    4.40
  -3  -8  -4    0.20    5.20
  -3   8  -4   -0.80    6.80
   3   8   4    1.40    5.90
  -3   8  -4   -0.30    6.20
   3   8   4    2.60    3.30
  -3   8  -4    0.40    4.50
   3   8   4    9.00    5.00
   3   8   4   -2.40    5.20
   3   8   4    0.40    3.90
  -3   8  -4    2.40    5.40
   4  -8   4    6.40    4.80
   4  -8   4    2.50    3.00
   4  -8   4    2.30    4.40
   4   8   4    0.20    8.40
   4   8   4    6.80    5.80
  -4   8  -4    2.90    8.70
   4   8   4   -2.10    4.90
  -4   8  -4    4.30    4.60
   4   8   4    1.10    4.70
   5  -8   4   37.40    7.00
   5  -8   4   31.00    4.70
   5  -8   4   35.20    6.30
  -5   8  -4   36.90    5.70
   5   8   4   32.50    6.60
   5   8   4   28.40    6.70
   6  -8   4   86.99    8.60
   6  -8   4   74.29    8.10
   6  -8   4   72.39    9.20
   6  -8   4   84.59    7.40
   6   8   4   96.69    9.50
  -6   8  -4   81.89    8.90
   6   8   4   74.49    8.70
   7  -8   4    0.50    3.00
   7  -8   4   -2.40    4.00
   7  -8   4   -1.80    4.90
  -7   8  -4    2.40    3.90
   7   8   4    4.50    5.40
   7   8   4    4.20    4.30
   8  -8   4    1.30    3.20
   8  -8   4    1.70    3.70
   8   8   4    3.40    3.90
   8  -9  -4   -1.10    2.40
  -8   9   4   -1.20    3.00
   8   9  -4    5.30    2.90
   7  -9  -4   58.79    7.20
  -7   9   4   52.89    6.80
   7   9  -4   29.50    6.20
   6  -9  -4    5.70    4.30
   6  -9  -4    1.20    4.30
  -6   9   4    6.20    5.10
   6   9  -4    3.00    5.70
   5  -9  -4   87.49    8.90
   5   9  -4  106.79   10.40
  -5   9   4   77.59    9.50
   4  -9  -4   32.80    5.60
   4   9  -4   32.50    6.50
  -4   9   4   27.00    5.50
   4   9  -4   23.40    5.50
   3  -9  -4    6.40    7.40
   3  -9  -4    5.20    3.90
  -3  -9   4    5.90    7.80
  -3   9   4   -0.20    4.20
  -3   9   4    1.50    4.80
  -3   9   4    7.80    8.40
  -3   9   4    5.50    8.90
   2  -9  -4    6.70    6.30
   2  -9  -4    2.30    3.90
  -2  -9   4    2.80    6.80
  -2  -9   4   -1.80    5.20
   2  -9  -4    4.30    6.30
  -2   9   4   12.40    7.80
  -2   9   4   -0.20    3.90
  -2   9   4   -0.30    2.80
  -2   9   4   -5.00    7.00
   2   9  -4    1.30    4.30
   2   9  -4    2.70    4.10
  -1  -9   4   14.90    6.40
   1  -9  -4   19.40    7.20
  -1  -9   4   13.10    6.80
  -1  -9   4   29.20    8.40
   1  -9  -4   11.40    6.60
   1   9  -4    6.00    3.40
  -1   9   4   21.80    8.60
  -1   9   4   -0.50   12.00
  -1   9   4   15.70    4.80
   1   9  -4    4.90    4.80
   0  -9   4   19.00    7.00
   0  -9   4   -0.20    6.30
   0  -9  -4    3.50    7.00
   0  -9   4    9.10    6.20
   0  -9  -4    7.40    6.10
   0  -9   4   11.30    4.30
   0   9  -4   14.20    8.40
   0   9   4   13.60    8.30
   0   9   4   12.40    4.50
   0   9  -4    3.20    4.40
   1  -9   4    4.40    5.90
   1  -9   4   -1.90    3.30
  -1  -9  -4   -4.90    5.20
  -1  -9  -4   -0.90    6.00
   1  -9   4   -4.10    5.50
  -1   9  -4   -0.50    4.00
   1   9   4    0.60    3.50
   1   9   4    2.00    4.70
  -1   9  -4    1.00    5.90
   2  -9   4   31.70    5.20
   2  -9   4   26.70    7.70
  -2  -9  -4    1.50    6.20
   2  -9   4   23.70    7.90
   2   9   4   22.60    5.20
  -2   9  -4   26.80    6.20
   2   9   4   25.00    6.50
   2   9   4   20.70    5.80
  -2   9  -4   30.70    8.80
   2   9   4   22.00    4.80
   3  -9   4    8.20    3.70
   3  -9   4    0.50    4.50
   3   9   4    9.80    5.40
   3   9   4    1.80    5.70
  -3   9  -4    4.10    4.30
  -3   9  -4   -1.40    7.20
   3   9   4   -4.20    3.90
   3   9   4    0.40    3.50
   4  -9   4   -2.20    3.10
   4  -9   4   -1.60    3.00
   4  -9   4    4.70    5.00
   4   9   4    8.90    5.50
   4   9   4    5.70    6.10
  -4   9  -4    3.40    5.40
   5  -9   4   26.50    6.30
   5  -9   4   20.50    4.40
   5  -9   4    4.80    5.10
   5   9   4    4.00   12.20
   5   9   4   17.90    6.00
   5   9   4   15.20    6.40
  -5   9  -4   14.50    5.00
   6  -9   4   -0.10    3.80
   6  -9   4    1.20    3.60
   6  -9   4    3.40    4.20
   6  -9   4   10.10    5.30
   6   9   4    4.20    4.10
  -6   9  -4   -2.60    4.10
   6   9   4   -4.90    4.60
   7  -9   4    3.60    2.50
   7  -9   4    7.90    3.60
   7   9   4   11.70    4.00
   7   9   4   12.00    4.50
  -7   9  -4    6.40    4.00
   8   9   4   13.90    3.80
  -8  10   4   46.10    5.60
   7 -10  -4    6.90    3.10
   7  10  -4   -0.60    4.70
  -7  10   4   12.20    5.00
   6 -10  -4   -1.30    4.10
   6 -10  -4   -2.30    2.70
   6  10  -4    5.00    5.70
  -6  10   4    3.40    4.80
   5 -10  -4   51.49    6.50
  -5  10   4   53.59    7.30
   5  10  -4   39.70    7.30
   4 -10  -4   -0.30    4.10
   4  10  -4    2.00    5.50
  -4  10   4    5.00    4.80
   3 -10  -4    2.50    3.10
  -3  10   4    6.10    4.90
  -3  10   4    3.60    4.60
  -2 -10   4  -10.00    8.00
   2 -10  -4    6.30    8.10
   2 -10  -4   -0.60    9.40
   2 -10  -4    3.30    4.40
   2  10  -4    1.30    4.40
  -2  10   4    1.60    4.40
  -2  10   4    3.00    4.30
   1 -10  -4   12.40    8.50
  -1 -10   4   14.00    4.90
  -1 -10   4    8.50    6.70
  -1 -10   4    3.70    6.30
  -1  10   4    4.20    8.60
   1  10  -4   16.60    6.30
   1  10  -4   12.30    5.20
  -1  10   4    6.90    4.60
  -1  10   4    9.50    4.80
   0 -10  -4   -1.10    6.70
   0 -10   4   -0.70    3.70
   0 -10   4    8.60    7.00
   0 -10   4    8.60    7.00
   0 -10  -4    3.70    6.60
   0 -10   4    1.80    6.50
   0  10  -4   -2.10    4.40
   0  10   4    2.70    4.30
   0  10  -4    3.20    7.60
   0  10  -4    0.50    4.50
  -1 -10  -4   19.10    8.80
   1 -10   4    6.40    7.20
   1 -10   4    6.40    4.20
   1 -10   4    4.50    8.10
   1  10   4   12.50    4.50
   1  10   4   -0.80    4.50
  -1  10  -4    5.70    7.70
  -1  10  -4   11.80    5.10
   2 -10   4   41.90    6.10
   2  10   4   26.20    6.60
  -2  10  -4   30.40    5.90
   2  10   4   30.10    6.70
   2  10   4   28.20    5.40
   2  10   4   28.60    6.20
   3 -10   4   51.09    6.60
   3  10   4   57.49    8.30
   3  10   4   40.40    7.00
   3  10   4   47.00    6.20
  -3  10  -4   33.40    6.40
   3  10   4   50.19    6.70
   4 -10   4    1.20    4.80
   4 -10   4   11.40    5.60
   4 -10   4    7.90    4.10
   4  10   4    3.20    5.90
   4  10   4    6.00    5.60
  -4  10  -4    5.70    3.90
   5 -10   4    8.20    5.30
   5 -10   4    6.50    4.00
   5 -10   4    4.70    4.60
   5 -10   4    0.50    4.60
   5  10   4    5.50    5.50
   5  10   4    7.80    6.10
  -5  10  -4    3.80    4.90
   6 -10   4   -0.60    4.30
   6 -10   4    9.80    3.90
   6 -10   4    7.00    4.90
   6 -10   4    2.00    2.90
   6  10   4    3.60    3.70
   6  10   4    5.60    3.60
  -6  10  -4    4.60    3.40
   7 -10   4    4.70    3.00
   7 -10   4    0.90    2.00
   7  10   4    3.40    4.30
  -7  10  -4    5.30    4.00
   7  10   4    4.10    3.80
   7 -11  -4    2.60    2.50
   7  11  -4    3.00    3.20
  -7  11   4    1.80    4.30
   6 -11  -4   49.40    6.10
   6  11  -4   30.30    5.00
  -6  11   4   42.80    6.40
   5 -11  -4   21.90    4.70
  -5  11   4   28.60    5.10
   5  11  -4    7.30    5.70
   4 -11  -4    3.50    4.40
  -4  11   4   -1.40    4.90
   4  11  -4    2.00    5.40
   4  11  -4    3.60    3.70
   3 -11  -4   10.00    4.10
  -3  11   4   18.80    5.80
  -3  11   4   17.40    5.80
   3  11  -4   17.30    5.90
   2 -11  -4   27.00    5.80
  -2  11   4   36.30    7.30
  -2  11   4   37.80    6.80
   2  11  -4   34.70    6.70
  -1 -11   4  211.88   14.20
   1  11  -4  200.38   14.00
  -1  11   4  207.18   14.50
   1  11  -4  223.68   14.70
   0 -11   4    2.40    4.20
   0  11  -4    3.00    5.00
   0  11   4    7.10    4.90
   0  11  -4    0.90    4.80
   1 -11   4   14.10    4.80
  -1  11  -4   16.00    6.90
  -1  11  -4    8.10    5.80
   1  11   4    8.20    5.00
   2 -11   4    4.30    4.30
   2  11   4   10.40    6.40
   2  11   4    2.30    5.50
  -2  11  -4    8.70    5.50
   2  11   4    4.00    4.60
   3 -11   4   63.89    7.10
   3 -11   4   70.69    8.50
   3  11   4   72.59    8.00
  -3  11  -4   58.89    7.90
   3  11   4   63.89    8.50
   4 -11   4   35.70    5.40
   4 -11   4   23.30    5.20
   4 -11   4   39.60    6.60
   4  11   4   29.70    6.90
  -4  11  -4   34.40    5.60
   4  11   4   27.80    5.10
   5 -11   4   23.90    4.90
   5 -11   4   15.60    5.10
   5 -11   4   20.90    5.30
   5 -11   4   10.80    5.00
   5  11   4   36.50    6.90
  -5  11  -4   26.00    4.90
   5  11   4   22.10    4.70
   6 -11   4    5.80    3.50
   6 -11   4    6.50    3.90
   6 -11   4   12.40    3.60
  -6  11  -4   15.70    4.80
   6  11   4   13.40    3.80
   6  11   4   10.00    4.80
   6  11   4    5.80    5.00
   7 -11   4    5.00    2.40
   7  11   4    2.40    3.20
  -7  11  -4   13.10    5.30
   6 -12  -4    3.10    3.00
   6 -12  -4    2.50    2.80
   6  12  -4    5.20    3.30
  -6  12   4    2.10    4.30
   5 -12  -4    6.30    4.60
   5 -12  -4    6.50    4.30
   5  12  -4   -0.10    4.90
  -5  12   4   16.20    4.30
   4 -12  -4   -1.00    4.20
  -4  12   4    0.70    3.40
   4  12  -4   -1.10    5.10
  -4  12   4   -6.70    4.70
   4  12  -4    0.60    4.60
   3 -12  -4   12.80    3.90
   3  12  -4    8.20    5.60
  -3  12   4    7.70    4.10
  -3  12   4    8.90    4.20
   2 -12  -4   -1.80    4.30
   2  12  -4   -4.10    3.20
  -2  12   4   -0.40    4.90
  -2  12   4   -4.20    4.60
  -1 -12   4    2.30    4.40
  -1  12   4    2.50    5.20
   1  12  -4    2.30    5.00
   1  12  -4   -1.20    4.80
   0 -12   4   -2.50    4.20
   0  12   4    2.40    5.10
   0  12  -4    2.40    5.10
   0  12  -4   -2.20    4.90
   1 -12   4   28.90    5.90
   1  12   4   30.30    6.40
  -1  12  -4   34.80    6.50
  -1  12  -4   34.30    6.10
   1  12   4   25.50    6.40
   2 -12   4    7.50    5.00
  -2  12  -4    4.90    5.70
   2  12   4   -0.40    5.80
   2  12   4    6.70    4.90
   3 -12   4   -2.40    4.50
   3 -12   4    8.70    4.90
   3  12   4    7.60    6.10
   3  12   4    7.70    4.30
  -3  12  -4    3.40    5.30
   4 -12   4   17.80    5.40
   4 -12   4   21.30    4.40
   4  12   4    6.70    5.20
  -4  12  -4   23.50    6.10
   4  12   4   25.00    6.50
   5 -12   4    3.30    2.70
   5 -12   4   -1.00    2.90
   5 -12   4   -0.40    4.10
   5 -12   4    2.40    4.00
   5  12   4   -2.30    3.10
   5  12   4   -2.40    4.70
  -5  12  -4    3.40    4.80
   6 -12   4    1.80    2.30
   6 -12   4   -2.00    2.80
   6 -12   4    0.60    3.10
   6  12   4   -1.50    2.60
   6  12   4    3.10    2.80
  -6  12  -4    0.90    4.10
   6 -13  -4    1.70    3.20
   6  13  -4    6.50    2.60
  -6  13   4    2.70    3.80
   5 -13  -4    1.30    3.30
   5 -13  -4   -1.10    2.80
  -5  13   4   -1.50    4.00
   5  13  -4   -1.00    2.90
   4 -13  -4    0.40    4.40
   4 -13  -4    7.80    4.60
   4  13  -4    0.70    3.70
   4  13  -4    5.60    5.10
  -4  13   4   13.20    4.10
  -4  13   4    7.10    4.60
   3 -13  -4   11.10    3.80
  -3  13   4    5.10    3.50
   3  13  -4    2.70    4.50
   3  13  -4   -5.30    4.90
  -3  13   4   14.40    5.20
   2 -13  -4    2.80    4.40
  -2  13   4    4.80    5.00
  -1 -13   4    3.30    4.60
  -1  13   4   16.30    6.00
   1  13  -4   19.20    5.80
   0 -13   4   14.70    5.20
   0  13  -4   14.20    5.50
   0  13  -4   18.70    5.60
   0  13   4   22.00    6.30
   1 -13   4  122.79   10.80
  -1  13  -4  126.79   11.00
  -1  13  -4  100.29    9.70
   1  13   4  130.69   11.10
   1  13   4  108.59   10.70
   2 -13   4   33.90    8.90
   2 -13   4   55.69    6.60
   2 -13   4   35.50    6.10
   2  13   4   40.80    6.20
   2  13   4   29.50    6.50
  -2  13  -4   54.59    6.70
   3 -13   4    8.40    4.90
   3 -13   4    6.90    4.70
   3  13   4    2.90    5.50
  -3  13  -4    5.80    5.40
   3  13   4    4.00    3.90
   4 -13   4    3.00    3.10
   4 -13   4    1.30    3.20
   4 -13   4   -0.30    3.10
   4  13   4    3.80    5.40
  -4  13  -4    0.90    5.00
   4  13   4    4.20    3.10
   5 -13   4   -0.10    2.90
   5 -13   4   -3.80    3.50
  -5  13  -4    6.50    4.50
   5  13   4    5.80    4.10
   5  13   4    4.30    2.70
   5 -14  -4    3.20    3.00
   5 -14  -4    1.50    2.00
   5  14  -4    1.10    2.30
   4 -14  -4    2.80    4.00
   4 -14  -4   -1.00    3.80
  -4  14   4   -0.10    3.10
   4  14  -4   -0.60    2.90
  -4  14   4    0.80    2.60
   4  14  -4   -2.00    3.30
   3 -14  -4    1.30    4.00
   3  14  -4   -0.80    3.40
   3  14  -4   -4.40    3.70
  -3  14   4   -4.20    3.80
   2 -14  -4   17.60    4.90
   2  14  -4   13.50    4.10
   2  14  -4    9.50    4.80
  -2  14   4   13.80    5.10
  -1 -14   4    3.60    4.30
  -1  14   4    7.30    5.20
   0  14   4   60.09    7.40
   0  14  -4   32.90    5.70
   0  14  -4   30.30    5.90
   0  14   4   39.10    6.10
   1 -14   4   46.50    5.60
   1 -14   4   59.89    6.70
  -1  14  -4   44.50    6.40
  -1  14  -4   62.69    7.30
   1  14   4   48.80    7.40
   1  14   4   58.19    6.90
   2 -14   4    8.00    4.70
   2 -14   4    0.90    4.30
  -2  14  -4    2.50    4.60
   2  14   4    5.60    4.10
   3 -14   4   -0.40    2.80
   3 -14   4    2.20    3.00
   3  14   4    8.70    5.10
  -3  14  -4    1.00    4.40
   4 -14   4    1.90    2.70
   4 -14   4    1.20    2.50
   4 -14   4    0.20    3.30
   4  14   4    6.50    4.20
  -4  14  -4   -1.90    2.80
   3 -15  -4   -1.70    3.30
   3 -15  -4    1.10    3.50
   3  15  -4    5.00    3.60
  -3  15   4    0.80    3.40
   3  15  -4    3.30    3.90
   2 -15  -4    1.40    3.70
   2  15  -4    0.80    4.00
  -2  15   4    8.60    4.60
   2  15  -4    5.10    3.20
  -2  15   4    4.60    3.10
  -1 -15   4   25.20    4.60
  -1  15   4   36.80    5.10
  -1  15   4   47.90    5.60
   1  15  -4   21.60    4.30
   1  15  -4   20.30    7.10
   0 -15   4   63.99    6.30
   0  15   4   49.30    5.80
   0  15   4   41.30    6.70
   1 -15   4   27.60    5.10
   1 -15   4   18.30    4.10
   1 -15   4   26.70    4.40
  -1  15  -4   10.60    4.00
   1  15   4   17.30    3.80
   2 -15   4   -0.50    2.80
   2 -15   4   -4.00    3.20
  -2  15  -4   -0.30    2.40
   2  15   4   -2.10    4.00
   3 -15   4   -0.40    1.80
   3 -15   4    2.80    2.40
   3 -15   4    1.60    3.30
   3  15   4    3.80    2.80
  -3  15  -4    1.00    3.20
   8   0  -5    4.50    3.30
   7   0  -5   -8.90    6.20
   7   0  -5    0.20    2.80
   7   0  -5   -0.70    6.10
   6   0  -5    0.50    2.80
   6   0  -5   -1.30    5.70
  -6   0   5   -1.40    6.40
  -6   0   5   -4.70    4.40
   6   0  -5    2.90    5.80
   6   0  -5   -0.70    4.70
  -5   0   5   -5.70    4.40
  -5   0   5    4.50    4.20
   5   0  -5    2.20    4.50
  -4   0   5   -5.00    3.60
  -4   0   5    2.00    3.20
   4   0  -5    3.30    3.90
  -3   0   5   -0.50    2.80
   3   0  -5   -3.60    3.10
  -3   0   5    1.20    3.10
   3   0  -5   -0.50    3.40
   2   0  -5    0.40    2.80
  -2   0   5   -0.80    2.00
  -2   0   5    0.60    2.80
   1   0  -5   -0.30    2.10
  -1   0   5   -0.10    1.90
  -1   0   5    1.10    1.20
  -1   0   5   -1.50    1.60
   0   0   5   -0.10    1.90
   0   0  -5    0.10    1.80
   0   0   5    0.30    1.20
   1   0   5    0.30    2.70
  -1   0  -5    0.20    0.80
  -2   0  -5    0.30    0.70
   2   0   5    1.30    3.10
   3   0   5    6.90    3.60
  -3   0  -5    0.50    1.20
  -4   0  -5   12.60    5.40
  -4   0  -5    3.60    1.90
   4   0   5    0.20    3.50
  -5   0  -5   -4.70    5.00
  -6   0  -5    0.80    7.10
   6   0   5   -6.00    3.60
   6   0   5    0.60    4.30
   6   0   5   -0.30    5.80
   6   0   5    4.20    4.20
   6   0   5   -0.50    5.00
   6   0   5   -0.60    4.20
   7   0   5    2.40    4.60
   7   0   5    3.40    4.40
   7   0   5    5.50    6.00
   7   0   5   -1.80    4.30
   7   0   5   -1.60    4.50
   8   0   5   -5.20    5.10
   8   0   5    0.10    2.70
   8   0   5    0.40    6.50
   8   0   5   -1.70    4.60
   9   0   5   -1.50    2.70
   9   0   5   -1.20    3.70
   8  -1  -5    2.60    3.20
   8   1  -5    1.90    3.00
   7  -1  -5    0.90    3.00
   7  -1  -5   -3.30    6.40
   7  -1  -5    2.90    6.00
   7   1  -5   -0.10    4.70
   7   1  -5   -3.50    5.90
   7   1  -5    1.30    2.80
   7   1  -5   13.10    7.70
  -6  -1   5   85.79   11.60
   6  -1  -5   74.09   10.40
   6  -1  -5   66.99    7.00
   6  -1  -5   72.59    9.40
   6   1  -5   83.99    9.90
   6   1  -5   66.99    6.90
  -6   1   5   97.29   10.30
  -6   1   5   82.99   11.40
   6   1  -5   63.79    8.00
   6   1  -5   62.59    9.20
   5  -1  -5   13.10    5.30
  -5  -1   5    9.50    4.80
  -5  -1   5    6.20    5.50
  -5   1   5    1.90    3.60
   5   1  -5   13.10    5.30
  -5   1   5    4.90    5.00
  -4  -1   5   23.30    4.90
   4  -1  -5   33.80    5.40
  -4  -1   5   25.80    5.80
   4   1  -5   12.90    4.60
  -4   1   5   19.30    5.00
  -4   1   5   21.30    5.90
   3  -1  -5   -0.50    4.00
   3  -1  -5    0.90    1.70
  -3  -1   5    4.00    3.30
  -3   1   5    2.20    3.30
   3   1  -5    1.60    3.50
   3   1  -5    4.70    3.70
  -3   1   5   -0.80    2.90
   2  -1  -5 2236.08   89.29
  -2  -1   5 2074.09   90.09
   2  -1  -5 2256.97   89.89
  -2   1   5 2194.68   90.19
  -2   1   5 2102.09   89.79
   2   1  -5 2255.77   90.29
  -1  -1   5  975.40   41.90
  -1  -1   5  998.80   42.40
   1  -1  -5  980.50   41.80
   1   1  -5 1064.89   42.70
  -1   1   5 1017.60   41.90
  -1   1   5 1029.50   42.40
   0  -1  -5   12.50    1.70
   0  -1   5   15.50    2.30
   0  -1   5   13.60    2.70
   0   1   5   14.80    3.20
   0   1   5   12.60    2.10
   0   1  -5   11.50    3.10
   0   1  -5   13.00    1.50
   1  -1   5  172.48    9.60
  -1  -1  -5  161.98    7.40
  -1   1  -5  161.98    8.00
  -1   1  -5  171.08    8.50
   1   1   5  167.18    9.40
  -2  -1  -5    3.70    0.70
  -2  -1  -5    5.80    0.90
   2  -1   5    2.70    3.50
  -2   1  -5    4.80    2.70
   2   1   5    8.80    3.30
  -2   1  -5    4.10    1.70
  -2   1  -5    5.90    1.80
  -3  -1  -5   11.70    3.20
  -3  -1  -5   10.10    1.60
   3  -1   5   10.30    3.90
  -3   1  -5   14.10    4.30
  -3   1  -5   11.50    2.40
   3   1   5    8.20    3.80
   4  -1   5  177.28   12.40
  -4   1  -5  174.18    9.40
  -4   1  -5  166.98   12.60
   4   1   5  176.88   11.50
  -5  -1  -5   -1.00    5.50
  -5   1  -5    0.10    5.30
   6  -1   5    4.00    4.00
   6  -1   5    2.30    4.60
   6  -1   5    1.40    5.10
  -6  -1  -5   14.20    7.70
   6  -1   5    3.30    4.30
   6  -1   5    2.10    4.20
   6   1   5    6.10    4.70
   6   1   5   -1.30    5.70
   6   1   5    6.10    5.70
   6   1   5    2.30    3.80
   6   1   5    6.80    4.50
   6   1   5    8.80    4.90
  -6   1  -5    5.30    5.30
   7  -1   5   -6.20    5.20
   7  -1   5    1.00    4.50
   7  -1   5   -2.20    4.50
   7  -1   5    0.20    5.20
   7  -1   5    2.20    4.40
   7   1   5    2.90    4.40
   7   1   5   -6.50    4.20
   7   1   5    4.00    5.70
   7   1   5    1.70    4.60
   8  -1   5    1.20    5.40
   8  -1   5   -1.40    4.20
   8  -1   5    5.90    4.80
   8  -1   5    0.70    4.00
   8   1   5   -1.40    4.60
   8   1   5    1.10    5.40
   8   1   5    5.20    4.90
   8   1   5    5.90    4.00
   9  -1   5    2.40    4.60
   9  -1   5    1.80    2.90
   9   1   5    3.90    3.70
   9   1   5   -1.00    4.30
   9   1   5   -0.80    2.30
   8  -2  -5   33.90    5.00
   8   2  -5   21.50    4.10
   7  -2  -5   47.60    6.10
   7   2  -5   43.10    6.00
   7   2  -5   29.70    8.30
   7   2  -5   34.80    9.20
  -6  -2   5  256.37   18.60
  -6  -2   5  240.58   16.40
   6  -2  -5  257.27   17.10
   6  -2  -5  235.48   15.80
   6  -2  -5  238.48   14.00
   6   2  -5  245.68   13.90
   6   2  -5  284.27   17.90
   6   2  -5  252.47   16.70
  -6   2   5  243.58   18.50
  -5  -2   5   38.60    6.70
  -5  -2   5   18.00    6.40
   5  -2  -5   17.10    5.60
  -5   2   5   28.80    6.20
  -5   2   5   26.00    6.70
   5   2  -5   21.30    6.00
   4  -2  -5  241.48   13.90
  -4  -2   5  265.27   14.90
  -4   2   5  225.68   14.10
   4   2  -5  240.18   15.00
  -4   2   5  253.07   15.40
   4   2  -5  224.08   14.20
   3  -2  -5   56.29    5.00
  -3  -2   5   63.89    6.60
   3  -2  -5   55.39    6.00
  -3   2   5   64.89    6.80
  -3   2   5   63.09    6.40
   3   2  -5   64.29    6.80
   3   2  -5   57.49    6.20
  -2  -2   5   24.70    3.90
  -2  -2   5   27.10    2.40
   2  -2  -5   27.00    3.70
   2   2  -5   32.90    4.20
  -2   2   5   30.70    4.60
  -2   2   5   20.10    3.80
   1  -2  -5   11.80    3.00
   1  -2  -5   10.90    1.90
  -1  -2   5   14.90    2.70
  -1  -2   5   18.40    3.60
  -1   2   5   14.80    3.00
   1   2  -5   14.70    4.20
  -1   2   5   12.10    3.00
   0  -2  -5  205.18   11.00
   0  -2   5  202.28   10.30
   0  -2   5  216.18   10.90
   0  -2  -5  185.98    8.70
   0   2  -5  206.58    9.80
   0   2   5  213.68   10.80
   0   2   5  224.28   10.30
   0   2  -5  214.68   11.40
   1  -2   5    3.70    1.90
   1  -2   5    7.00    3.20
  -1  -2  -5    8.10    3.30
  -1  -2  -5    4.10    2.00
  -1   2  -5    3.60    2.00
  -1   2  -5    3.00    2.40
  -1   2  -5    5.70    3.60
  -2  -2  -5  300.57   15.20
  -2  -2  -5  276.47   13.40
  -2  -2  -5  310.57   13.40
   2  -2   5  299.47   16.10
  -2   2  -5  309.87   15.30
  -2   2  -5  313.47   14.30
   3  -2   5    6.10    4.00
  -3  -2  -5    6.80    1.90
  -3  -2  -5    6.10    2.60
  -3   2  -5    6.30    2.70
  -3   2  -5    9.70    4.40
   4  -2   5   83.39    8.60
  -4   2  -5   84.99    9.50
  -4   2  -5   87.19    6.70
   5  -2   5   -0.70    3.90
  -5   2  -5    5.10    5.50
   5   2   5   -4.70    4.60
   6  -2   5    2.50    4.60
   6  -2   5    9.80    4.60
   6  -2   5   13.30    4.50
   6  -2   5    5.80    4.70
   6  -2   5   11.90    5.80
   6   2   5   -2.40    5.60
   6   2   5    9.50    5.10
   6   2   5   16.60    5.10
  -6   2  -5    8.20    7.40
   6   2   5    9.10    4.70
   6   2   5    8.10    5.80
   6   2   5    8.00    5.40
   7  -2   5   52.19    6.50
   7  -2   5   62.19    8.80
   7  -2   5   63.19    7.30
   7  -2   5   77.19    8.90
   7  -2   5   59.69    8.20
   7   2   5   52.69    7.00
   7   2   5   49.00    7.10
   7   2   5   54.59    8.50
   7   2   5   46.60    6.90
   8  -2   5    3.10    3.60
   8  -2   5    6.50    5.60
   8  -2   5    7.60    4.80
   8   2   5    7.80    5.00
   8   2   5    1.20    2.60
   8   2   5    4.20    5.40
   8   2   5    7.30    4.50
   9  -2   5    2.20    3.10
   9  -2   5    2.30    4.00
   9   2   5    2.30    3.10
   9   2   5    4.20    3.40
   8  -3  -5  167.68   10.90
   8   3  -5  165.08   11.10
   7  -3  -5    9.20    3.80
   7   3  -5   -1.20    7.90
   7   3  -5    0.60    6.40
   7   3  -5    9.40    3.70
   6  -3  -5   12.00    7.00
   6  -3  -5   15.20    6.50
  -6  -3   5    2.00    5.20
  -6  -3   5   24.60    8.40
   6  -3  -5    5.40    4.40
   6  -3  -5   12.40    3.80
   6   3  -5   10.90    7.10
   6   3  -5   15.20    6.60
  -6   3   5   17.10    6.60
  -6   3   5   22.80    8.10
  -5  -3   5   67.59    8.80
   5  -3  -5   77.29    8.70
  -5   3   5   79.99    8.70
  -5   3   5   76.89   10.10
   5   3  -5   64.89    8.50
   4  -3  -5   10.50    4.90
  -4  -3   5   14.30    5.10
   4  -3  -5   12.20    4.70
  -4   3   5   12.60    5.20
  -4   3   5   14.90    5.60
   4   3  -5   16.10    5.70
   4   3  -5    5.50    4.50
   3  -3  -5   -1.60    2.50
   3  -3  -5   -2.40    2.70
  -3  -3   5   -0.60    2.90
   3  -3  -5    2.30    3.90
  -3   3   5    6.40    4.10
   3   3  -5   -0.50    3.80
   3   3  -5    0.50    4.10
  -3   3   5    4.60    4.10
  -2  -3   5  270.37   13.00
   2  -3  -5  290.27   14.70
  -2  -3   5  272.57   14.10
   2  -3  -5  290.57   15.60
  -2  -3   5  302.27   15.10
  -2   3   5  290.87   15.10
  -2   3   5  290.67   15.30
   2   3  -5  303.67   15.50
  -1  -3   5   46.40    5.30
   1  -3  -5   53.19    5.60
  -1  -3   5   42.30    4.60
  -1  -3   5   50.69    5.10
   1  -3  -5   47.40    5.70
  -1   3   5   48.60    6.00
   1   3  -5   53.59    6.10
  -1   3   5   50.19    5.50
   0  -3  -5   -0.70    2.60
   0  -3   5    0.00    3.30
   0  -3  -5   -0.30    3.40
   0  -3   5    1.30    2.70
   0  -3   5   -0.40    2.70
   0   3  -5    0.00    2.20
   0   3  -5   -4.30    2.30
   0   3   5    1.60    4.00
   0   3   5   -0.30    3.00
   1  -3   5  367.66   17.60
  -1  -3  -5  388.36   17.40
   1  -3   5  382.86   19.20
  -1  -3  -5  377.86   18.80
  -1   3  -5  371.46   18.20
  -1   3  -5  381.36   18.90
  -1   3  -5  376.66   17.90
   2  -3   5   48.70    6.40
  -2  -3  -5   42.90    4.20
  -2  -3  -5   40.80    5.10
  -2   3  -5   43.60    5.40
  -2   3  -5   41.80    5.10
  -3  -3  -5  400.76   19.60
  -3  -3  -5  390.16   17.90
   3  -3   5  397.66   21.20
  -3   3  -5  398.36   19.20
  -3   3  -5  373.56   20.70
   4  -3   5   60.39    8.50
  -4  -3  -5   38.60    4.20
  -4   3  -5   36.20    6.60
  -4   3  -5   42.80    5.70
   5  -3   5    1.10    3.90
   5  -3   5    3.70    4.40
   5  -3   5    2.30    4.00
   5  -3   5    0.40    4.50
   5  -3   5    1.50    6.10
   5   3   5   -5.80    4.60
  -5   3  -5   -2.70    4.70
   5   3   5    5.40    3.90
   5   3   5    0.40    4.10
   5   3   5   -1.00    4.40
   5   3   5    7.50    4.80
   5   3   5   -2.90    6.60
  -5   3  -5   -3.10    3.20
   6  -3   5   93.19    9.40
   6  -3   5   77.09    8.60
   6  -3   5   98.79   10.80
   6  -3   5   95.39    9.00
   6  -3   5   78.09    7.60
   6  -3   5   85.79    8.60
   6   3   5   79.49    8.60
   6   3   5   86.89   10.30
   6   3   5   92.79    8.80
   6   3   5   79.59    8.30
   6   3   5   77.59    8.10
   6   3   5   85.19    9.60
   7  -3   5   26.40    5.80
   7  -3   5   40.10    7.20
   7  -3   5   43.80    7.30
   7  -3   5   26.50    6.80
   7   3   5   24.90   13.40
   7   3   5   33.70    7.80
   7   3   5   36.50    5.60
   7   3   5   57.69    7.20
   7   3   5   61.09   12.30
   8  -3   5    6.70    5.20
   8  -3   5    5.30    4.60
   8  -3   5    4.20    3.70
   8   3   5    9.30    3.90
   8   3   5    4.70    5.30
   8   3   5    3.10    2.90
   9  -3   5   10.60    3.50
   9  -3   5    4.30    3.20
   9  -3   5    3.60    4.00
   9   3   5    2.00    3.50
   9   3   5    5.70    3.00
   8  -4  -5   97.49    8.30
   8   4  -5   98.09    7.90
   8   4  -5   94.29   12.50
   7  -4  -5  303.57   16.80
   7   4  -5  321.47   17.20
   7   4  -5  309.67   21.00
   7   4  -5  287.37   19.30
   6  -4  -5   -4.90    2.70
   6  -4  -5   -3.80    4.60
   6  -4  -5    3.00    6.80
  -6  -4   5   -7.40    7.40
  -6  -4   5   -2.90    4.10
   6   4  -5   -5.20    4.10
  -6   4   5    0.20    5.80
   6   4  -5   -4.00    5.30
   6   4  -5   -5.40    8.30
  -6   4   5    7.20    7.50
  -5  -4   5   40.30    6.70
   5  -4  -5   50.99    7.40
  -5   4   5   53.69    9.40
   5   4  -5   55.19    8.50
  -5   4   5   38.40    6.90
  -4  -4   5  253.17   15.40
   4  -4  -5  216.08   14.90
   4  -4  -5  212.68   13.20
  -4   4   5  232.68   15.00
   4   4  -5  232.18   15.40
   4   4  -5  235.38   15.50
  -4   4   5  244.28   16.10
  -3  -4   5   42.80    5.00
   3  -4  -5   50.19    7.20
   3  -4  -5   47.30    5.20
  -3  -4   5   35.60    5.70
   3  -4  -5   40.70    5.40
  -3   4   5   43.50    6.80
   3   4  -5   40.10    6.60
   3   4  -5   43.40    5.90
  -3   4   5   36.50    5.90
  -2  -4   5  112.19    8.20
  -2  -4   5  116.49    8.80
   2  -4  -5  104.09    8.60
  -2  -4   5  103.49    6.80
   2  -4  -5  117.19    9.50
  -2   4   5  117.89    8.90
   2   4  -5  115.19    9.30
   2   4  -5  102.99    9.40
  -2   4   5   96.69    9.10
  -1  -4   5    1.10    3.50
  -1  -4   5    5.90    3.80
   1  -4  -5    4.10    3.30
   1  -4  -5   -0.10    3.50
  -1  -4   5    3.40    3.10
   1   4  -5   -0.20    4.30
  -1   4   5   -2.10    3.70
  -1   4   5    2.10    3.70
   0  -4   5    6.10    3.00
   0  -4   5    5.30    4.00
   0  -4  -5    3.40    3.40
   0  -4  -5   -1.70    3.80
   0  -4   5    2.80    3.80
   0   4   5    8.50    3.80
   0   4  -5   13.20    4.00
   0   4   5    7.20    4.30
   0   4  -5    7.50    4.30
  -1  -4  -5   50.59    5.60
   1  -4   5   46.50    5.70
  -1  -4  -5   52.59    6.60
   1  -4   5   53.79    7.10
   1  -4   5   57.59    5.90
  -1   4  -5   44.10    6.30
  -1   4  -5   40.60    5.80
  -1   4  -5   34.60    5.40
  -2  -4  -5    8.80    4.20
  -2  -4  -5    9.30    3.40
   2  -4   5   11.00    4.70
  -2   4  -5    8.70    4.90
  -2   4  -5    5.60    4.40
  -2   4  -5    8.20    3.80
  -3  -4  -5  137.09    9.70
  -3  -4  -5  127.59    8.20
   3  -4   5  130.59   11.20
  -3   4  -5  131.49    9.60
  -3   4  -5  105.69   10.10
   4  -4   5    8.00    5.20
  -4  -4  -5    2.60    2.50
  -4   4  -5    5.80    4.20
  -4   4  -5    5.70    4.90
   5  -4   5   51.69    6.90
   5  -4   5   56.69    6.20
   5  -4   5   75.39    8.50
   5  -4   5   57.29    6.80
   5  -4   5   70.09    7.60
  -5   4  -5   49.40    7.10
  -5   4  -5   48.20    8.50
   5   4   5   61.29    7.00
   5   4   5   55.79    7.80
   5   4   5   51.89    7.10
   5   4   5   46.60   10.20
   5   4   5   52.09   10.90
   5   4   5   55.39    6.80
   5   4   5   50.19    7.40
   5   4   5   72.19    7.50
   6  -4   5   25.00    6.00
   6  -4   5   26.50    5.50
   6  -4   5   20.20    5.80
   6  -4   5   18.40    5.80
   6  -4   5   16.10    5.50
   6   4   5   33.00    7.10
   6   4   5   11.90    6.10
   6   4   5   22.00    5.90
   6   4   5   15.50    6.70
   6   4   5   26.40    6.20
   7  -4   5    2.20    5.00
   7  -4   5   -3.70    4.70
   7  -4   5    0.60    5.10
   7   4   5    2.90    5.00
   7   4   5   -1.40    8.00
   7   4   5    4.00    4.70
   7   4   5   13.80   11.70
   7   4   5    2.60    5.10
   8  -4   5   -1.50    4.20
   8  -4   5    3.70    4.80
   8  -4   5    6.10    4.10
   8   4   5   -3.40    3.80
   8   4   5    2.50    2.90
   8   4   5   20.80   11.60
   8   4   5    8.60    5.10
   9  -4   5   29.50    4.50
   9  -4   5   26.70    4.20
   9  -4   5   23.70    4.10
   9   4   5   20.60    3.50
   9   4   5    9.60    3.70
   8  -5  -5    3.90    3.60
   7  -5  -5   18.50    4.80
   7   5  -5    3.30    4.80
   7   5  -5    4.80    9.10
   7   5  -5   15.80    4.40
   6  -5  -5  281.67   17.30
   6  -5  -5  288.87   16.20
   6   5  -5  295.77   16.20
   6   5  -5  294.17   18.30
  -5  -5   5    2.80    4.60
   5  -5  -5    1.40    3.20
   5   5  -5   -1.20    4.00
   5   5  -5    0.70    7.80
  -5   5   5    1.80    6.40
   5   5  -5    3.40    4.60
  -5   5   5   -1.60    4.50
  -4  -5   5    7.70    4.30
   4  -5  -5    1.30    4.60
   4   5  -5   -0.40    5.60
  -4   5   5    3.40    5.40
   4   5  -5    6.00    5.30
  -4   5   5   16.50    6.60
   3  -5  -5   13.50    5.80
  -3  -5   5    9.70    4.90
   3  -5  -5   13.60    4.90
  -3  -5   5    9.40    3.80
   3   5  -5   18.00    4.80
  -3   5   5   14.30    5.70
  -3   5   5    8.60    5.50
   3   5  -5   14.60    5.00
   2  -5  -5   60.49    7.90
  -2  -5   5   66.79    6.00
  -2  -5   5   78.69    7.60
   2  -5  -5   62.29    7.60
  -2  -5   5   57.79    7.40
   2   5  -5   62.49    6.80
  -2   5   5   56.49    7.80
   2   5  -5   62.69    7.60
  -2   5   5   60.09    7.30
  -1  -5   5  169.78   11.40
  -1  -5   5  143.69   10.00
   1  -5  -5  159.58   11.30
   1  -5  -5  157.48   11.40
  -1  -5   5  164.98   10.70
   1   5  -5  148.89   11.50
   1   5  -5  144.49   10.30
  -1   5   5  155.08   10.90
  -1   5   5  140.49   11.50
   0  -5   5   -0.20    3.70
   0  -5  -5    5.20    4.00
   0  -5   5   -2.00    3.10
   0  -5   5    4.00    4.40
   0  -5  -5    0.90    3.60
   0   5  -5    0.30    4.60
   0   5  -5   -1.70    3.60
   0   5   5   -0.90    3.70
   0   5   5    0.30    4.40
  -1  -5  -5   64.39    7.60
   1  -5   5   74.89    7.10
   1  -5   5   72.09    7.70
  -1  -5  -5   80.19    7.60
   1  -5   5   83.59    9.30
  -1   5  -5   73.39    7.90
  -1   5  -5   86.39    8.70
  -1   5  -5   84.99    8.90
  -2  -5  -5   16.10    5.30
   2  -5   5   14.40    5.40
  -2  -5  -5   19.30    4.20
  -2   5  -5   22.30    5.20
  -2   5  -5   23.00    6.20
  -2   5  -5   15.10    4.20
  -3  -5  -5   80.29    7.20
  -3  -5  -5   77.19    8.40
   3  -5   5   61.69    8.60
  -3   5  -5   63.59    8.20
  -3   5  -5   64.49    7.90
  -3   5  -5   84.89    9.80
   4  -5   5   11.60    6.10
  -4  -5  -5   11.60    3.40
  -4   5  -5   13.00    5.70
  -4   5  -5   15.10    4.90
  -4   5  -5   13.70    7.00
   5  -5   5   21.80    5.30
   5  -5   5    5.60    6.70
   5  -5   5   14.90    4.60
   5  -5   5   19.60    5.40
   5  -5   5    5.90    5.70
   5  -5   5    8.80    4.40
   5   5   5   20.20    5.70
   5   5   5   15.50    6.90
  -5   5  -5   14.50    5.60
   5   5   5   20.50    5.40
   5   5   5   15.80    7.50
  -5   5  -5   12.70    6.40
   5   5   5   19.90    5.10
   6  -5   5   52.59    7.30
   6  -5   5   64.09    8.50
   6  -5   5   59.49    7.20
   6  -5   5   49.99    7.60
   6   5   5   41.00   12.80
   6   5   5   56.49    7.60
   6   5   5   55.89    8.50
   6   5   5   55.49    8.10
   6   5   5   61.79    7.90
   7  -5   5   88.29    8.20
   7  -5   5   81.69    8.20
   7  -5   5   82.89    9.10
   7  -5   5   89.39    8.30
   7   5   5   93.19    9.20
   7   5   5   68.69    8.60
   7   5   5   59.49    9.50
   7   5   5   95.09   12.00
   7   5   5   99.79    8.80
   8  -5   5    2.40    4.50
   8  -5   5    4.60    4.50
   8  -5   5    2.90    5.80
   8   5   5    0.10    8.50
   8   5   5    7.70    3.80
   8   5   5   -1.30    3.50
   8   5   5    5.70    3.90
   9  -5   5    1.30    2.50
   9  -5   5    3.00    2.10
   9   5   5    2.30    3.20
   9   5   5    4.70    2.60
  -9   6   5   -2.60    2.70
   8   6  -5   24.30    4.90
   7  -6  -5   65.19    7.70
   7   6  -5   52.69    7.10
   6  -6  -5  162.08   11.10
   6   6  -5  144.39   11.20
   5  -6  -5    0.00    3.30
  -5  -6   5   -3.10    4.70
   5   6  -5   -5.30    6.50
   5   6  -5    0.30    4.60
   5   6  -5    4.50    4.70
  -5   6   5   10.10    6.20
  -5   6   5  -11.40    5.90
  -4  -6   5   17.00    5.40
  -4   6   5   26.80    7.80
   4   6  -5   33.70    7.80
  -4   6   5   23.00    7.30
   4   6  -5   25.90    6.70
  -3  -6   5   51.69    6.70
   3  -6  -5   53.59    7.70
  -3  -6   5   69.99    8.80
   3  -6  -5   51.69    8.60
  -3   6   5   47.10    8.30
  -3   6   5   58.69    8.20
   3   6  -5   58.69    8.10
   3   6  -5   52.59    7.80
  -2  -6   5   21.70    4.90
  -2  -6   5   27.30    5.20
   2  -6  -5   26.50    6.60
  -2  -6   5   20.10    5.80
   2  -6  -5   28.00    6.80
   2   6  -5   18.70    6.00
  -2   6   5   37.60    7.30
  -2   6   5   17.40    6.20
   2   6  -5   24.50    6.20
  -1  -6   5   53.49    7.00
   1  -6  -5   50.59    7.50
  -1  -6   5   53.59    6.70
   1  -6  -5   52.49    7.20
  -1  -6   5   57.69    7.20
   1   6  -5   56.49    8.00
  -1   6   5   44.70    7.60
  -1   6   5   57.29    7.50
   1   6  -5   51.69    7.10
   0  -6  -5  138.79   10.90
   0  -6  -5  124.79   10.70
   0  -6   5  121.59   10.70
   0  -6   5  132.99   10.60
   0  -6   5  122.09   10.60
   0   6  -5  119.39   11.10
   0   6  -5  143.99   10.80
   0   6   5  143.39   11.90
   0   6   5  125.59   11.00
  -1  -6  -5   33.80    6.00
   1  -6   5   24.40    6.00
   1  -6   5   31.40    5.90
  -1  -6  -5   25.10    5.60
   1  -6   5   25.00    5.70
  -1   6  -5   36.20    7.00
  -1   6  -5   35.20    6.50
  -1   6  -5   25.50    5.70
   2  -6   5  341.37   19.10
  -2  -6  -5  322.77   18.70
   2  -6   5  343.17   20.10
  -2  -6  -5  319.37   17.70
  -2   6  -5  329.37   19.30
  -2   6  -5  317.87   19.00
  -2   6  -5  290.37   18.60
   3  -6   5    0.60    5.30
  -3  -6  -5   -5.00    3.30
  -3  -6  -5    1.00    3.40
  -3   6  -5   -1.50    5.70
  -3   6  -5   -1.40    4.40
  -3   6  -5   -8.90    3.50
   4  -6   5   10.60    4.80
  -4  -6  -5    2.00    4.10
   4  -6   5    9.80    2.90
   4  -6   5    8.60    8.30
   4  -6   5    4.50    4.10
  -4   6  -5   10.20    6.10
  -4   6  -5    7.50    5.10
   4   6   5    6.50    5.40
   4   6   5   -2.00    3.70
   4   6   5   11.00    5.30
  -4   6  -5   -1.70    6.40
   4   6   5   10.70    5.00
   5  -6   5   -2.50    4.10
   5  -6   5   -0.90    3.90
   5  -6   5   -1.60    7.60
   5  -6   5    1.20    4.30
   5  -6   5    2.20    2.90
   5  -6   5    1.40    4.60
   5   6   5  -11.00    8.60
  -5   6  -5   -5.20    6.00
   5   6   5    7.70    5.40
   5   6   5   -4.70    4.40
   5   6   5   -1.00    5.00
   6  -6   5   16.70    5.60
   6  -6   5   25.80    6.60
   6  -6   5   25.00    5.60
   6   6   5   13.70   13.30
   6   6   5   11.50    5.70
   6   6   5    8.70    5.90
   6   6   5   16.40    6.00
   7  -6   5   85.39    9.30
   7  -6   5   91.59    9.00
   7  -6   5   79.99    8.20
   7   6   5   83.79    8.30
   7   6   5  108.99   15.60
   7   6   5   57.29   11.40
   7   6   5   84.79    9.20
   7   6   5   79.89   20.90
   8  -6   5    2.90    3.10
   8  -6   5    4.30    4.30
   8   6   5    3.00    3.30
   8   6   5    0.90    3.60
   8   6   5   16.40   12.60
  -9   7   5    9.30    4.20
   8  -7  -5   39.60    4.80
   8   7  -5   35.30    5.50
  -8   7   5   52.09    6.10
   7  -7  -5    0.70    3.60
   7   7  -5   -0.10    5.00
   6  -7  -5   25.30    6.10
   6  -7  -5   25.10    5.20
   6   7  -5   23.00    4.90
   5  -7  -5   33.20    5.50
   5  -7  -5   37.70    6.40
   5   7  -5   34.40    6.20
   5   7  -5   25.60    5.90
  -4  -7   5   18.50    6.30
   4  -7  -5   19.80    4.70
   4   7  -5    4.90    7.10
   4   7  -5   19.00    5.00
  -4   7   5   37.90    9.20
  -4   7   5   16.40    7.80
   3  -7  -5   12.50    5.50
  -3  -7   5   21.90    7.10
   3  -7  -5   22.20    6.40
  -3  -7   5    9.90    4.40
   3   7  -5   15.30    6.30
  -3   7   5   16.70    7.40
  -3   7   5   18.80    6.70
   2  -7  -5   90.99   10.10
  -2  -7   5   89.39    9.40
   2  -7  -5   92.79   10.20
  -2  -7   5   94.19    9.80
  -2   7   5  104.99   11.40
   2   7  -5   92.79   10.10
  -2   7   5   75.19    9.60
  -1  -7   5  103.39    9.90
  -1  -7   5  106.39   10.90
  -1  -7   5  100.59   10.00
   1  -7  -5   95.09    9.90
   1  -7  -5   92.59   10.20
  -1   7   5   96.39   10.90
   1   7  -5   91.69    9.60
   1   7  -5   88.69    9.90
  -1   7   5  111.69   11.70
   0  -7   5    4.40    4.20
   0  -7  -5    2.90    5.10
   0  -7   5   -2.30    4.10
   0  -7  -5    4.30    4.90
   0  -7   5    5.50    4.60
   0   7  -5    3.40    4.40
   0   7  -5   -2.50    5.50
   0   7  -5   -1.00    5.20
   0   7   5    2.10    6.00
   1  -7   5   41.60    7.40
  -1  -7  -5   56.29    9.10
   1  -7   5   48.50    7.60
  -1  -7  -5   47.60    6.90
   1  -7   5   51.09    8.10
  -1   7  -5   61.09    8.60
  -1   7  -5   44.80    7.50
   2  -7   5  102.29   11.50
   2  -7   5  108.09   12.40
  -2  -7  -5   84.09    9.20
  -2  -7  -5   75.69    9.90
  -2   7  -5  110.99   11.30
  -2   7  -5   73.39    9.50
  -2   7  -5   70.89    9.00
  -3  -7  -5    3.90    4.20
   3  -7   5    2.50    6.10
   3  -7   5    0.60    3.70
   3  -7   5    1.30    2.60
  -3  -7  -5    1.70    4.60
   3   7   5    2.90    4.90
  -3   7  -5  -13.10    5.70
  -3   7  -5    1.60    5.30
  -3   7  -5    1.70    5.60
   3   7   5   -3.20    4.30
   3   7   5    3.00    4.50
  -4  -7  -5   23.50    5.70
   4  -7   5   23.30    5.70
   4  -7   5   19.10    3.70
   4  -7   5   15.30    8.10
   4  -7   5   17.40    5.00
  -4   7  -5   19.90    8.80
   4   7   5   25.30    6.10
  -4   7  -5   10.50    6.90
  -4   7  -5   13.10    4.90
  -4   7  -5   10.50    6.40
   4   7   5   26.60    5.80
   4   7   5   18.00    7.60
   4   7   5   21.50    5.20
   5  -7   5    3.20    4.60
   5  -7   5   -7.50    3.90
   5  -7   5   -1.60    3.90
   5  -7   5   -1.80    3.00
   5  -7   5    3.40    5.00
   5   7   5    1.10    5.00
  -5   7  -5    1.00    3.70
   5   7   5   -1.70    5.40
   5   7   5    4.60    5.40
   5   7   5  -10.90   10.60
   6  -7   5   18.30    5.10
   6  -7   5   13.00    5.30
   6  -7   5   17.60    5.60
   6   7   5   11.00   14.60
   6   7   5   13.00    5.70
  -6   7  -5   18.60    4.80
   6   7   5   17.60    6.00
   6   7   5    1.90   10.00
   7  -7   5   13.90    4.90
   7  -7   5    4.80    4.80
   7  -7   5    9.40    5.80
   7   7   5    8.20   10.00
   7   7   5    0.10    5.40
   7   7   5    5.90    4.60
   8  -7   5   -0.50    3.80
   8  -7   5    0.90    3.60
   8   7   5   -0.80    3.10
   8   7   5    1.50    3.00
   8   7   5   -2.20    8.10
   8  -8  -5    0.80    3.10
   8   8  -5   10.80    4.40
  -8   8   5    1.80    4.70
   7  -8  -5  118.59    9.30
   7   8  -5   92.69    9.40
  -7   8   5  110.89   10.20
   6  -8  -5    1.60    3.90
   6  -8  -5    1.40    4.70
  -6   8   5    3.50    4.80
   6   8  -5   -0.50    3.80
   5  -8  -5   16.10    4.80
  -5   8   5   10.20    4.70
   5   8  -5   14.70    4.60
   4  -8  -5   15.40    4.70
  -4  -8   5   -6.70    6.70
  -4   8   5   10.60    4.40
   4   8  -5    4.30    4.40
  -4   8   5    3.50    8.50
  -4   8   5    4.90    7.20
   3  -8  -5   -2.00    3.50
  -3  -8   5    1.90    6.70
   3  -8  -5    5.90    7.10
  -3  -8   5   -0.30    8.80
   3  -8  -5   -4.90    7.20
  -3   8   5    8.20    7.90
  -3   8   5    3.60    4.00
  -3   8   5   10.70    7.90
  -3   8   5    0.10    4.00
   2  -8  -5   -0.10    6.70
   2  -8  -5    6.50    5.80
  -2  -8   5   -0.30    4.70
  -2  -8   5   10.50    5.30
   2   8  -5    8.10    6.10
  -2   8   5    0.20    6.70
  -2   8   5    1.40    7.20
   1  -8  -5  121.89   13.10
  -1  -8   5  107.29   10.80
   1  -8  -5  140.29   12.30
  -1  -8   5  123.89   12.60
  -1  -8   5  123.09   11.60
  -1   8   5  113.69   12.90
   1   8  -5  121.99   12.50
  -1   8   5  135.79   14.20
   0  -8   5   20.50    6.00
   0  -8  -5    9.10    5.20
   0  -8   5    8.90    5.30
   0  -8  -5   11.60    6.30
   0  -8   5    6.70    5.10
   0   8  -5   12.00    6.60
   0   8  -5    6.00    5.60
   0   8   5    5.30    7.20
  -1  -8  -5    1.70    6.30
   1  -8   5    7.50    5.70
  -1  -8  -5    5.70    5.60
   1  -8   5    8.30    5.80
  -1   8  -5   13.30    6.40
  -1   8  -5    6.30    5.90
   2  -8   5   49.90    8.90
  -2  -8  -5   44.40    9.00
   2  -8   5   43.50    5.40
  -2  -8  -5   49.80    8.10
   2  -8   5   41.50    8.20
   2   8   5   41.70    6.40
  -2   8  -5   42.90    9.00
   2   8   5   32.90    6.20
  -2   8  -5   50.49    6.80
   2   8   5   54.79    7.30
  -2   8  -5   31.40    8.00
   3  -8   5    3.80    5.30
   3  -8   5    6.10    7.10
   3  -8   5   -0.90    2.90
  -3  -8  -5    0.40    5.40
  -3  -8  -5   -2.30    4.80
   3   8   5    2.60    4.80
  -3   8  -5    7.30    6.70
   3   8   5    2.50    3.10
  -3   8  -5   -3.70    5.80
  -3   8  -5    1.70    3.80
   3   8   5   -2.40    6.00
   3   8   5    1.60    3.90
  -3   8  -5    1.90    7.30
   3   8   5    2.00    5.40
   4  -8   5    2.90    4.50
   4  -8   5   10.70    5.20
   4  -8   5    4.60    3.20
   4   8   5    1.90    5.10
   4   8   5   16.60    6.10
  -4   8  -5    5.80    4.10
   4   8   5    1.80    8.80
   4   8   5    6.00    4.90
   5  -8   5   25.70    4.20
   5  -8   5   32.00    5.40
   5  -8   5   33.80    6.80
   5  -8   5   19.30    5.20
   5   8   5   29.40   13.30
   5   8   5   13.70    6.30
  -5   8  -5   24.70    5.20
   5   8   5   24.30    6.30
   6  -8   5   14.40    5.40
   6  -8   5   11.70    3.90
   6  -8   5   21.90    6.30
   6   8   5   21.60   12.00
  -6   8  -5   15.60    4.90
   6   8   5   10.50    5.60
   6   8   5    2.40   10.50
   6   8   5    8.50    5.60
   7  -8   5   67.09    7.00
   7  -8   5   27.60    6.10
   7  -8   5   51.59    6.50
   7   8   5   53.29    7.10
   7   8   5   22.20    5.10
  -7   8  -5   38.40    5.70
   7   8   5   62.09   11.10
   8  -8   5   -1.40    3.20
   8   8   5   -1.00    3.10
   8   8   5   -0.10    2.70
   8  -9  -5    8.70    3.00
  -8   9   5   10.70    4.60
   8   9  -5    7.70    3.80
   7  -9  -5   -3.90    3.70
  -7   9   5    2.30    3.40
   7   9  -5   -6.00    4.80
   6  -9  -5    4.10    4.20
   6   9  -5    1.10    5.60
  -6   9   5    4.60    5.00
   5  -9  -5   30.30    5.60
   5   9  -5   24.70    6.30
  -5   9   5   41.40    6.60
   4  -9  -5   54.09    6.80
  -4   9   5   58.39    7.10
   4   9  -5   38.20   10.40
   3  -9  -5   47.60    9.40
   3  -9  -5   69.69   13.00
   3  -9  -5   51.99    6.70
  -3  -9   5   45.10    8.70
  -3   9   5   50.19   10.70
  -3   9   5   52.69    6.80
  -3   9   5   50.19   11.10
  -3   9   5   42.10    6.60
   2  -9  -5    2.60    4.00
   2  -9  -5   -5.80    7.50
   2  -9  -5    1.00    6.40
  -2  -9   5    5.40    4.10
  -2  -9   5    6.00    5.70
  -2  -9   5    4.60    5.90
  -2   9   5   11.90    8.00
  -2   9   5   -8.30    7.80
  -2   9   5    1.60    4.10
  -2   9   5    1.30    3.90
   2   9  -5   -3.00    3.90
   2   9  -5    4.50    4.50
  -1  -9   5   79.79    8.50
  -1  -9   5  102.29   11.90
  -1  -9   5  134.69   13.40
  -1  -9   5   90.79   11.70
   1  -9  -5  114.69   12.40
   1  -9  -5  118.59   13.30
   1   9  -5   96.19    9.30
  -1   9   5  111.39   13.40
   1   9  -5   85.49    9.10
  -1   9   5   83.99    8.80
   0  -9  -5    5.80    6.50
   0  -9   5    5.00    7.10
   0  -9   5   14.60    6.50
   0  -9  -5    8.40    7.50
   0  -9   5   13.50    4.30
   0  -9   5   14.90    6.50
   0   9  -5    8.00    4.50
   0   9   5   15.50    8.10
   0   9  -5   14.20    7.40
   0   9   5    9.10    4.30
   1  -9   5    5.30    6.10
  -1  -9  -5    2.60    6.40
   1  -9   5   24.20    4.80
  -1  -9  -5   28.30    9.00
   1  -9   5   20.60    7.10
   1   9   5   11.10    5.00
  -1   9  -5   19.10    5.10
  -1   9  -5   10.80    7.30
   1   9   5   19.10    5.20
   2  -9   5   -0.70    7.90
  -2  -9  -5    8.70    6.60
   2  -9   5    7.20    3.80
  -2  -9  -5   10.20    7.00
   2  -9   5   10.20    7.40
   2   9   5    6.00    5.30
   2   9   5   -0.30    5.00
  -2   9  -5   -5.80    6.30
   2   9   5   -0.60    5.20
   2   9   5    8.50    4.70
   2   9   5    4.50    4.80
  -2   9  -5    4.10    4.20
   3  -9   5   -2.50    4.20
   3  -9   5   -0.50    4.50
   3  -9   5   -1.10    3.20
   3   9   5    2.30    4.90
   3   9   5    0.90    5.20
   3   9   5   -2.30    3.40
   3   9   5    3.40    5.80
  -3   9  -5    2.40    4.30
   4  -9   5   17.00    5.40
   4  -9   5   12.10    4.00
   4  -9   5   16.50    5.70
   4   9   5    5.60    5.50
  -4   9  -5   14.90    5.10
   4   9   5   12.40    5.80
   4   9   5   13.40    4.80
   5  -9   5  120.09    9.00
   5  -9   5  114.29   10.50
   5  -9   5  123.69    9.60
   5   9   5  145.69   17.40
   5   9   5  126.39   11.30
  -5   9  -5  126.99   10.70
   5   9   5  127.59   10.80
   6  -9   5    0.60    3.50
   6  -9   5    0.80    4.70
   6  -9   5    3.20    4.10
  -6   9  -5    4.40    4.30
   6   9   5    2.30    5.20
   6   9   5    2.60    3.80
   6   9   5   -9.50   13.60
   7  -9   5   15.60    4.10
   7  -9   5   25.70    4.40
   7   9   5   21.90    4.40
  -7   9  -5   20.70    4.40
   7   9   5   24.50    9.60
   7   9   5    9.60    4.30
  -8  10   5   32.90    5.30
   7 -10  -5   41.20    5.60
   7  10  -5   32.40    4.80
  -7  10   5   47.40    5.60
   6 -10  -5    5.70    3.20
   6 -10  -5   10.30    4.60
  -6  10   5    9.80    5.10
   6  10  -5   -1.00    5.50
   5 -10  -5   58.19    7.20
   5  10  -5   35.90    7.20
  -5  10   5   64.59    7.80
   4 -10  -5    3.70    4.30
   4  10  -5   -0.50    5.20
  -4  10   5    2.10    4.70
  -4  10   5    3.50    4.70
   3 -10  -5   -0.60    4.00
  -3  10   5   -1.70    4.30
  -3  10   5   -1.40    4.40
  -2 -10   5    3.80    4.30
   2 -10  -5    2.90    4.50
   2  10  -5    4.50    4.70
   2  10  -5    6.00    4.80
  -2  10   5    4.70    4.50
  -2  10   5    4.90    4.60
   1 -10  -5    4.50    8.50
  -1 -10   5   13.10    4.60
   1 -10  -5    8.50    7.60
  -1 -10   5    9.40    6.80
  -1 -10   5    7.00    7.10
  -1  10   5   11.90    5.00
   1  10  -5    8.80    4.90
  -1  10   5    7.70    8.90
   1  10  -5   12.90    5.30
   0 -10   5   45.90    9.60
   0 -10   5   41.90    9.00
   0 -10  -5   59.89   11.60
   0 -10  -5   27.90    8.40
   0 -10   5   41.70    6.30
   0  10  -5   50.29    7.60
   0  10  -5   40.30    6.70
   0  10   5   48.50    6.80
   1 -10   5   88.69    8.90
   1 -10   5   80.09   12.40
  -1  10  -5   90.39   12.50
   1  10   5   92.89   10.60
  -1  10  -5   89.09    9.50
   1  10   5  106.69    9.20
   2 -10   5  144.49   10.50
   2  10   5  141.29   11.40
   2  10   5  117.69   10.60
   2  10   5  114.29   10.10
  -2  10  -5  121.09   11.00
   3 -10   5   11.00    4.40
   3 -10   5    6.60    5.10
   3  10   5    5.90    6.10
   3  10   5   13.10    5.60
   3  10   5   14.50    5.30
  -3  10  -5   20.30    5.50
   3  10   5   10.00    5.00
   3  10   5    8.20    7.00
   4 -10   5  106.69    9.90
   4 -10   5  118.09   10.10
   4 -10   5  112.89    9.60
   4  10   5  133.89   11.40
   4  10   5  102.09   10.00
  -4  10  -5  120.89   11.00
   5 -10   5   31.20    5.00
   5 -10   5   28.00    6.20
   5 -10   5   25.20    6.00
   5 -10   5   10.20    4.80
   5  10   5   22.10    6.10
  -5  10  -5   33.60    6.00
   5  10   5   34.90    6.00
   6 -10   5   27.50    5.60
   6 -10   5   29.40    4.30
   6 -10   5   22.20    4.20
   6  10   5   27.30    4.80
  -6  10  -5   32.10    4.90
   6  10   5   25.80    4.90
   7 -10   5   10.10    3.10
   7 -10   5    5.70    2.80
   7  10   5   15.90    3.50
   7  10   5   11.90    4.10
   7  10   5   10.00    6.50
  -7  10  -5   21.00    4.40
   7 -11  -5    0.20    3.40
  -7  11   5   -3.50    3.80
   7  11  -5    1.30    4.10
   6 -11  -5   17.00    4.20
   6 -11  -5   37.20    5.30
  -6  11   5   32.60    5.20
   6  11  -5   31.60    5.00
   5 -11  -5   47.40    6.20
   5  11  -5   27.00    6.60
  -5  11   5   35.20    6.50
   4 -11  -5   -3.90    4.10
   4  11  -5    5.80    5.10
   4  11  -5   -4.00    5.30
  -4  11   5    1.70    5.10
  -4  11   5   -0.70    3.40
   3 -11  -5   16.60    5.30
  -3  11   5   13.80    5.50
  -3  11   5   18.20    5.70
   3  11  -5   11.40    5.70
  -2 -11   5   17.00    5.40
   2 -11  -5   28.00    5.10
  -2  11   5   11.00    5.00
   2  11  -5    7.80    8.30
   2  11  -5   19.10    5.60
  -2  11   5   14.40    5.60
  -1 -11   5   46.10    6.90
   1  11  -5   50.49    7.50
  -1  11   5   64.69    7.90
   1  11  -5   53.79    8.30
   0 -11   5  171.28   12.30
   0  11  -5  147.69   12.80
   0  11  -5  174.98   13.00
   0  11   5  166.98   12.50
   1 -11   5  103.99    9.80
   1  11   5   94.09    9.70
  -1  11  -5   95.09   10.60
   2 -11   5   42.20    6.50
  -2  11  -5   53.99    7.60
   2  11   5   38.30    6.20
   2  11   5   40.10    7.70
   3 -11   5   -4.00    4.60
   3 -11   5   -1.10    2.60
  -3  11  -5   -4.80    4.80
   3  11   5    6.10    6.40
   3  11   5    6.50    5.60
   3  11   5   -6.20    3.80
   4 -11   5   14.80    5.50
   4 -11   5   21.60    5.10
   4  11   5   11.90    6.20
  -4  11  -5   13.70    5.70
   4  11   5   15.90    6.50
   4  11   5    2.90    5.10
   5 -11   5    8.40    4.90
   5 -11   5    2.10    4.30
   5 -11   5    1.00    3.70
   5 -11   5    1.00    3.40
  -5  11  -5    5.80    4.90
   5  11   5    0.80    3.80
   5  11   5    5.30    3.90
   5  11   5   16.00    8.20
   6 -11   5    7.00    3.90
   6 -11   5    2.60    2.60
   6 -11   5   12.60    3.90
   6  11   5    0.60    4.40
  -6  11  -5    4.60    4.30
   6  11   5    8.30    5.30
   6  11   5    4.60    3.30
   6 -12  -5    1.40    2.70
   6 -12  -5    2.70    2.80
  -6  12   5    1.10    4.10
   6  12  -5   -0.10    3.00
   5 -12  -5   -2.80    3.90
   5 -12  -5    1.90    2.80
   5  12  -5   -3.60    4.80
  -5  12   5   -1.90    2.90
   4 -12  -5   10.00    4.90
  -4  12   5    2.70    5.00
   4  12  -5    4.70    5.40
  -4  12   5    8.20    3.80
   4  12  -5    4.70    4.50
   3 -12  -5   -1.00    4.20
   3  12  -5    2.50    5.20
  -3  12   5    4.90    5.10
  -3  12   5   -3.00    4.60
   2 -12  -5   15.50    4.40
  -2 -12   5   14.10    5.20
  -2  12   5    8.90    5.50
  -2  12   5   17.30    7.50
  -1 -12   5   73.79    8.90
   1  12  -5   77.49    8.30
  -1  12   5   69.29    8.10
   1  12  -5   68.19    8.90
   0 -12   5   -2.80    4.00
   0  12  -5   -3.70    4.90
   0  12  -5   -1.00    5.00
   0  12   5    1.20    5.20
   1 -12   5   28.30    5.20
   1  12   5   27.40    6.20
  -1  12  -5   26.90    6.30
   1  12   5   19.70    6.60
   2 -12   5    2.00    4.50
   2 -12   5    0.50    4.90
   2  12   5   12.10    6.30
  -2  12  -5    5.80    5.70
   2  12   5    0.20    4.50
   3 -12   5   -6.30    3.70
   3 -12   5    4.50    4.80
   3  12   5   -3.00    4.90
   3  12   5   -1.20    3.90
  -3  12  -5   -1.60    5.10
   4 -12   5    0.60    3.90
   4 -12   5   -0.50    4.60
   4 -12   5   -2.00    4.60
  -4  12  -5    1.30    4.90
   4  12   5    7.30    4.90
   4  12   5    7.10    4.40
   5 -12   5   13.80    3.80
   5 -12   5    9.80    4.40
   5 -12   5    3.40    4.40
   5  12   5   -0.50    3.50
   5  12   5    3.90    3.30
  -5  12  -5    9.40    3.80
   5  12   5    4.70    5.10
   6 -12   5    4.80    2.90
   6 -12   5    4.70    2.40
   6 -12   5   14.30    3.60
   6  12   5   11.10    3.00
  -6  12  -5   19.80    4.40
   6  12   5    8.40    2.90
   5 -13  -5    0.60    3.10
   5 -13  -5   -0.80    3.10
  -5  13   5    1.20    3.90
   5  13  -5    1.20    3.10
   4 -13  -5    2.40    3.00
   4  13  -5    0.60    3.80
  -4  13   5    6.50    4.30
   4  13  -5    1.50    4.90
  -4  13   5    0.60    4.20
   3 -13  -5   -2.20    4.00
  -3  13   5   -1.80    4.40
   3  13  -5   -0.90    3.00
  -3  13   5   -3.20    4.10
   3  13  -5   12.30    5.60
  -2 -13   5   -1.90    3.90
   2 -13  -5   -1.50    2.80
  -2  13   5   -3.40    4.90
  -1 -13   5   14.80    5.10
   1  13  -5   12.40    4.90
  -1  13   5   14.10    4.70
   1  13  -5    9.50    5.20
   0 -13   5   -2.30    3.90
   0  13  -5   -0.40    4.70
   0  13   5    2.80    5.60
   0  13  -5   -3.00    4.80
   0  13   5   -3.30    4.90
   1 -13   5    5.50    3.50
   1 -13   5   13.00    5.50
  -1  13  -5    0.40    6.40
  -1  13  -5    5.50    4.00
   1  13   5    0.30    4.80
   1  13   5    1.20    5.60
   2 -13   5    8.40    4.90
   2 -13   5   10.90    5.00
   2 -13   5   10.40    4.10
   2  13   5    9.60    4.80
  -2  13  -5   12.30    5.60
   2  13   5    4.60    5.70
   3 -13   5    4.20    4.80
   3 -13   5    1.10    4.30
  -3  13  -5    9.90    5.40
   3  13   5    5.60    4.20
   4 -13   5    1.00    3.00
   4 -13   5    0.70    3.00
   4 -13   5   -0.40    3.60
   4  13   5    7.20    4.30
   4  13   5    5.50    3.80
  -4  13  -5    1.50    3.40
   5 -13   5    1.60    2.30
   5 -13   5    0.60    2.50
   5 -13   5   -1.80    2.20
   5  13   5   -4.80    3.30
   5  13   5   -1.00    3.90
  -5  13  -5   -4.60    4.00
   4 -14  -5   17.30    3.70
   4 -14  -5    8.40    3.00
  -4  14   5   17.10    3.60
   4  14  -5   13.10    3.40
   3 -14  -5   -0.30    2.70
  -3  14   5    0.50    2.90
   3  14  -5    4.20    3.80
   3  14  -5    1.50    3.30
   2 -14  -5    0.20    3.90
  -2  14   5    7.70    5.10
   2  14  -5    0.40    3.10
  -1 -14   5   -2.40    3.70
  -1  14   5    7.70    5.50
  -1  14   5    2.00    3.70
   0 -14   5    2.30    4.20
   0  14  -5   -2.20    2.70
   0  14  -5    1.60    4.50
   0  14   5   -2.00    5.30
   0  14   5    1.30    4.90
   1 -14   5    2.90    4.20
   1 -14   5   -2.80    4.00
   1  14   5    2.90    4.40
   1  14   5   -4.10    3.40
  -1  14  -5    1.50    3.20
  -1  14  -5    7.40    4.70
   2 -14   5    6.00    4.40
   2 -14   5    9.80    4.60
   2  14   5    9.00    5.30
  -2  14  -5    7.00    4.80
   3 -14   5    2.00    4.10
   3 -14   5   12.00    4.40
   3 -14   5    8.90    3.20
   3  14   5   10.70    5.20
  -3  14  -5   15.90    5.00
   4 -14   5    1.80    2.50
   4 -14   5    1.80    2.20
   4 -14   5   -1.80    2.20
  -4  14  -5   -5.00    2.70
   4  14   5   -5.20    3.80
   3 -15  -5    0.90    2.50
  -3  15   5   -1.20    2.20
   3  15  -5    1.30    3.40
   3  15  -5   -9.10    3.30
   2 -15  -5    0.70    2.80
  -2  15   5   -8.30    3.40
   2  15  -5    2.50    4.20
  -2  15   5    5.90    4.30
   2  15  -5   -1.90    2.80
  -1 -15   5   -1.30    3.40
  -1  15   5   -8.60    4.00
   1  15  -5    1.70    3.90
   1  15  -5    2.60    3.30
  -1  15   5    5.50    4.80
   0 -15   5    3.40    3.00
   0  15   5    5.50    3.50
   0  15   5    3.30    3.10
   1 -15   5    9.90    4.10
   1 -15   5   15.20    3.80
   1 -15   5   12.10    3.70
  -1  15  -5   17.00    4.30
   1  15   5   12.20    4.90
   2 -15   5    5.70    3.50
   2 -15   5   -1.10    3.20
   2 -15   5    3.10    3.90
   2  15   5    5.70    3.10
  -2  15  -5    5.20    3.70
   8   0  -6   11.60    3.80
   7   0  -6  216.98   13.90
   7   0  -6  228.88   17.60
   7   0  -6  231.08   16.30
   6   0  -6  148.09   10.10
   6   0  -6  129.29   12.00
   6   0  -6  163.68   13.50
  -6   0   6  143.69   14.10
  -6   0   6  143.39   12.30
  -5   0   6   15.70    5.80
  -5   0   6   12.50    5.30
   5   0  -6    8.70    5.20
   4   0  -6   10.60    4.50
  -4   0   6   11.50    4.50
  -4   0   6   10.30    4.30
  -3   0   6 1992.10   79.99
  -3   0   6 1894.21   80.09
   3   0  -6 1871.11   79.59
   3   0  -6 1773.22   77.79
   3   0  -6 2050.89   80.29
  -2   0   6 3993.40  161.68
  -2   0   6 3924.51  160.88
   2   0  -6 3992.90  161.48
  -1   0   6  239.78   10.70
  -1   0   6  250.17   12.20
  -1   0   6  250.87   12.10
   1   0  -6  255.87   12.40
   0   0  -6   48.40    4.40
   0   0   6   58.39    5.40
   0   0   6   47.40    3.70
  -1   0  -6  176.08    7.90
  -1   0  -6  181.08    9.40
   1   0   6  172.78   10.40
   2   0   6  169.98   10.50
  -3   0  -6    7.10    1.20
   3   0   6    5.90    3.50
  -3   0  -6    2.10    3.70
  -4   0  -6   81.49    9.40
   4   0   6   60.89    7.10
   5   0   6   20.80    6.30
   5   0   6   33.30    5.90
   5   0   6   24.10    6.30
  -5   0  -6   44.90    8.30
   5   0   6   30.30    6.40
   6   0   6   69.99    8.20
   6   0   6   68.49    7.50
   6   0   6   85.99   10.30
  -6   0  -6   68.69   12.00
   6   0   6   69.39   10.80
   6   0   6   88.79    8.70
   6   0   6   62.29    7.90
   7   0   6   66.49    8.30
   7   0   6   70.29    7.00
   7   0   6   76.29    9.60
   7   0   6   74.29    8.30
   7   0   6   62.69    7.80
   8   0   6   61.39    7.20
   8   0   6   64.39    7.80
   8   0   6   64.59    9.00
   8   0   6   56.19    6.70
   9   0   6    4.60    3.40
   9   0   6    4.00    3.90
   8  -1  -6  103.49    9.40
   7  -1  -6   -4.20    6.30
   7  -1  -6    0.60    6.10
   7  -1  -6    4.60    3.50
   7   1  -6   -6.00    5.80
   7   1  -6    2.10    3.10
   7   1  -6    6.10    7.30
   7   1  -6   -1.60    4.40
  -6  -1   6  136.29   14.90
   6  -1  -6   94.19   10.20
   6  -1  -6   89.29    8.00
  -6  -1   6   76.89   10.10
   6  -1  -6   99.69   11.60
   6   1  -6   92.99    9.20
   6   1  -6   91.69    8.10
  -6   1   6  127.39   13.50
   6   1  -6   99.49   11.00
  -6   1   6  104.89   11.40
  -5  -1   6   15.80    5.60
  -5  -1   6   26.00    6.50
   5  -1  -6   28.20    6.20
   5   1  -6   26.00    6.00
  -5   1   6   15.30    5.90
  -5   1   6   32.70    6.50
  -4  -1   6  108.29    9.10
  -4  -1   6   99.59    8.80
   4  -1  -6   90.69    8.30
   4   1  -6   89.29    9.20
  -4   1   6   80.79    8.70
   4   1  -6   80.69    8.60
  -4   1   6   85.99    9.50
  -3  -1   6  237.88   13.50
   3  -1  -6  232.28   12.80
   3  -1  -6  217.58   11.10
  -3  -1   6  232.58   12.80
  -3   1   6  255.67   13.70
   3   1  -6  226.18   13.10
  -3   1   6  247.78   13.10
   3   1  -6  232.38   13.50
   2  -1  -6  135.69    8.10
  -2  -1   6  128.09    8.50
   2  -1  -6  128.29    7.70
  -2   1   6  126.89    7.70
   2   1  -6  138.59    8.90
  -2   1   6  129.49    8.30
  -1  -1   6  751.32   32.80
   1  -1  -6  770.72   33.80
  -1  -1   6  801.82   34.50
  -1  -1   6  825.42   34.30
  -1   1   6  814.52   33.80
  -1   1   6  822.02   34.50
   1   1  -6  876.01   35.00
   0  -1  -6    5.90    1.80
   0  -1   6   10.10    3.20
   0  -1   6    7.80    2.20
   0   1   6    3.50    3.20
   0   1  -6    8.10    1.10
   0   1   6    7.20    2.10
   0   1  -6    7.90    3.20
  -1  -1  -6  327.17   14.60
   1  -1   6  359.86   17.10
  -1   1  -6  352.96   16.60
  -1   1  -6  338.47   15.50
   1   1   6  347.77   17.10
   2  -1   6   65.09    6.70
  -2   1  -6   63.49    4.20
   2   1   6   69.99    6.40
  -2   1  -6   67.19    4.30
  -2   1  -6   59.29    5.30
   3  -1   6    2.40    3.40
  -3  -1  -6    8.20    2.90
  -3   1  -6    4.50    3.50
  -3   1  -6    3.50    1.90
   3   1   6    2.20    3.00
   4  -1   6    4.90    4.60
  -4   1  -6    1.80    4.10
   4   1   6    2.40    3.80
   5  -1   6    2.40    4.90
  -5  -1  -6   -3.30    5.40
   5  -1   6    0.20    4.60
   5  -1   6    6.10    4.70
   5  -1   6    5.20    4.20
   5  -1   6    2.10    4.30
   5   1   6    2.80    4.00
  -5   1  -6    7.60    5.90
   5   1   6    4.80    4.70
   5   1   6   -1.30    4.50
   5   1   6   -0.30    4.40
   6  -1   6  235.78   13.80
   6  -1   6  212.68   19.80
   6  -1   6  242.58   14.00
   6  -1   6  239.68   15.60
   6  -1   6  229.18   14.10
   6  -1   6  230.18   14.50
   6   1   6  229.58   15.40
   6   1   6  212.68   17.20
   6   1   6  250.27   14.10
   6   1   6  231.28   14.00
   6   1   6  247.58   14.20
   6   1   6  243.08   16.10
   6   1   6  219.68   14.20
   7  -1   6    4.60    6.00
   7  -1   6    4.90    4.70
   7  -1   6   -4.70    5.00
   7  -1   6    8.50    5.20
   7  -1   6    8.10    5.20
   7   1   6    2.90    5.70
   7   1   6    3.10    4.80
   7   1   6    3.60    5.00
   7   1   6    4.50    4.40
   8  -1   6   12.30    4.70
   8  -1   6   11.60    5.10
   8  -1   6   15.30    6.10
   8  -1   6   17.50    5.00
   8   1   6    7.00    4.30
   8   1   6    8.80    5.90
   8   1   6    6.10    3.70
   8   1   6   12.60    4.00
   9  -1   6    4.20    3.00
   9  -1   6    3.50    4.30
   9   1   6   -0.60    4.00
   9   1   6    6.60    3.70
   9   1   6    3.80    2.60
   8  -2  -6    4.20    3.60
   8   2  -6    2.80    3.50
   7  -2  -6  137.49   10.30
   7  -2  -6  138.09   11.90
   7  -2  -6  146.89   14.30
   7   2  -6  152.48   14.80
   7   2  -6  157.08   11.10
   7   2  -6  127.69   12.70
   6  -2  -6  201.18   14.30
   6  -2  -6  228.48   15.80
  -6  -2   6  205.68   16.80
  -6  -2   6  197.78   15.70
   6  -2  -6  200.78   12.60
  -6   2   6  214.28   16.90
   6   2  -6  199.88   12.60
  -6   2   6  212.28   15.70
   6   2  -6  245.58   16.40
  -5  -2   6   90.49   10.10
  -5  -2   6   58.29    7.80
   5  -2  -6   73.79    8.40
   5   2  -6   69.59    8.40
  -5   2   6   43.50    6.90
  -5   2   6   75.79    9.50
  -4  -2   6   97.59    8.80
   4  -2  -6   98.19    8.60
  -4   2   6   96.99    9.30
   4   2  -6  105.79    9.00
  -4   2   6  118.49   10.10
   4   2  -6  105.49    9.40
  -3  -2   6  254.17   14.40
   3  -2  -6  239.08   12.40
   3  -2  -6  234.58   13.50
   3   2  -6  256.27   14.00
  -3   2   6  229.08   13.70
   3   2  -6  274.07   14.60
  -3   2   6  254.37   14.20
  -2  -2   6    2.50    2.70
  -2  -2   6    2.30    1.70
   2  -2  -6    4.50    2.90
  -2   2   6    1.90    2.70
  -2   2   6    0.70    3.20
   2   2  -6    4.80    2.90
   1  -2  -6   17.60    2.30
  -1  -2   6   23.60    3.70
  -1  -2   6   20.90    3.40
   1  -2  -6   21.50    3.70
  -1   2   6   20.50    3.70
  -1   2   6   20.40    3.70
   1   2  -6   30.00    5.00
   0  -2  -6  379.16   17.60
   0  -2  -6  341.57   15.20
   0  -2   6  353.66   16.60
   0  -2   6  378.76   17.60
   0   2  -6  350.46   15.70
   0   2   6  374.06   16.90
   0   2   6  361.06   16.50
   0   2  -6  371.56   17.80
  -1  -2  -6    7.60    2.20
   1  -2   6    9.50    3.60
  -1  -2  -6   -0.80    3.20
   1  -2   6    2.80    1.80
  -1   2  -6    5.00    2.20
  -1   2  -6    0.30    3.50
  -2  -2  -6  189.18    8.80
  -2  -2  -6  191.38   11.00
   2  -2   6  179.18   11.90
  -2   2  -6  202.88   10.10
  -2   2  -6  185.68   10.80
   3  -2   6   38.70    6.90
  -3  -2  -6   31.90    2.50
  -3  -2  -6   30.70    4.70
  -3   2  -6   36.70    4.00
  -3   2  -6   33.30    5.70
   4  -2   6   97.29    9.50
  -4   2  -6   88.29    9.50
  -4   2  -6   87.39    6.80
   5  -2   6   14.40    4.60
   5  -2   6    9.20    5.00
   5  -2   6    9.10    4.50
   5  -2   6   10.00    4.30
   5  -2   6    4.90    7.20
   5  -2   6   18.30    4.20
   5   2   6   -1.80    6.90
   5   2   6   10.30    4.60
   5   2   6   11.70    5.20
   5   2   6    8.50    5.20
   5   2   6    8.80    4.90
   5   2   6    4.40    4.80
  -5   2  -6    7.10    5.90
   6  -2   6    1.10    4.00
   6  -2   6    1.80    4.40
   6  -2   6   10.50    5.20
   6  -2   6   -0.50    4.90
   6  -2   6    4.10    4.80
   6  -2   6    1.60    3.80
   6   2   6    7.90    5.80
   6   2   6    0.20    4.10
   6   2   6   -0.20    9.10
   6   2   6    4.00    5.90
   6   2   6    5.00    5.00
   6   2   6   -0.10    4.90
   6   2   6    1.90    4.60
   7  -2   6   60.99    8.00
   7  -2   6   54.79    8.10
   7  -2   6   68.69    7.80
   7  -2   6   46.50    6.90
   7  -2   6   51.79    8.30
   7   2   6   49.00    7.00
   7   2   6   43.80    6.70
   7   2   6   35.20   14.40
   7   2   6   27.10    7.00
   7   2   6   53.09    7.30
   8  -2   6    2.90    3.70
   8  -2   6    3.50    4.30
   8  -2   6    3.20    5.10
   8  -2   6   -2.60    2.70
   8   2   6   -2.90    3.90
   8   2   6   -0.60    4.60
   8   2   6   -2.20    4.70
   8   2   6    2.20    2.60
   9  -2   6   -1.30    3.60
   9  -2   6    0.40    2.80
   9   2   6    3.00    3.00
   9   2   6   -0.10    3.20
   8  -3  -6    0.40    4.10
   8   3  -6   -4.10    8.20
   8   3  -6    0.30    4.00
   7  -3  -6   -1.00    3.30
   7  -3  -6    4.10    5.00
   7   3  -6    2.10    8.10
   7   3  -6    1.00    3.30
   7   3  -6    1.10    6.30
   6  -3  -6   94.79    8.60
   6  -3  -6  111.79   12.10
  -6  -3   6   97.59   13.30
  -6  -3   6  133.39   12.40
   6  -3  -6   94.79   10.00
   6   3  -6  116.39   11.40
   6   3  -6  114.49   12.30
  -6   3   6   97.09   12.30
   5  -3  -6  110.69   10.20
  -5  -3   6  102.49   10.70
  -5   3   6   97.49   11.20
  -5   3   6  104.09   10.90
   5   3  -6  132.29   11.40
   4  -3  -6   43.10    5.80
   4  -3  -6   39.20    6.30
  -4  -3   6   33.60    6.60
  -4   3   6   37.00    6.60
  -4   3   6   31.80    6.50
   4   3  -6   39.00    6.10
   4   3  -6   35.50    6.10
   3  -3  -6  588.94   26.80
  -3  -3   6  613.64   28.40
   3  -3  -6  598.24   28.60
   3  -3  -6  560.84   26.60
   3   3  -6  613.74   28.50
   3   3  -6  582.44   27.70
  -3   3   6  596.74   28.40
  -3   3   6  586.84   28.10
   2  -3  -6   -0.70    3.10
  -2  -3   6    1.10    3.50
  -2  -3   6   -0.80    1.70
   2   3  -6   -2.30    2.60
  -2   3   6    3.30    3.80
   2   3  -6    2.70    3.70
  -2   3   6    2.00    3.30
   1  -3  -6  271.57   14.00
  -1  -3   6  250.67   13.00
  -1  -3   6  245.78   13.40
   1  -3  -6  256.07   13.90
   1   3  -6  263.97   14.40
  -1   3   6  259.77   13.70
  -1   3   6  248.88   13.70
   0  -3  -6   12.90    3.40
   0  -3   6    9.60    3.20
   0  -3  -6   14.60    3.70
   0  -3   6   10.90    3.50
   0   3  -6   14.70    4.50
   0   3   6    7.20    3.50
   0   3   6   16.60    3.70
   0   3  -6   11.30    2.90
   1  -3   6   46.50    4.60
  -1  -3  -6   54.79    5.80
  -1  -3  -6   46.00    3.20
  -1  -3  -6   44.70    4.90
   1  -3   6   64.49    7.00
  -1   3  -6   64.59    6.70
  -1   3  -6   52.29    5.00
  -2  -3  -6   57.59    6.50
   2  -3   6   50.29    6.80
  -2  -3  -6   47.50    4.60
  -2   3  -6   51.79    5.40
  -2   3  -6   51.49    6.20
  -2   3  -6   72.89    7.60
  -3  -3  -6   46.60    5.80
   3  -3   6   50.29    7.20
  -3  -3  -6   42.50    4.00
  -3   3  -6   46.30    6.50
  -3   3  -6   47.30    5.40
   4  -3   6    2.20    4.50
  -4   3  -6   -3.10    3.90
  -4   3  -6   -0.60    2.90
   5  -3   6   45.80    5.50
   5  -3   6   46.50    6.40
   5  -3   6   33.40    5.30
   5  -3   6   35.00    6.50
   5  -3   6   48.40    6.60
   5  -3   6   35.80    6.40
   5   3   6   37.60    7.60
   5   3   6   45.80    6.30
   5   3   6   47.70    6.60
   5   3   6   41.20    7.00
   5   3   6   24.80    6.80
   5   3   6   37.00    5.60
  -5   3  -6   52.69    8.80
   5   3   6   33.40    6.30
   5   3   6   36.50    6.30
   6  -3   6   58.59    8.20
   6  -3   6   65.19    8.10
   6  -3   6   55.89    7.30
   6  -3   6   63.39    7.00
   6  -3   6   55.69   10.20
   6  -3   6   61.69    7.20
   6   3   6   62.29    7.60
   6   3   6   70.59    8.20
   6   3   6   70.69    8.60
   6   3   6   43.20    7.90
   6   3   6   59.59    8.50
   6   3   6   67.49    8.10
   7  -3   6   -3.60    3.00
   7  -3   6    0.60    5.00
   7  -3   6   -3.50    4.80
   7  -3   6   -2.70    3.20
   7   3   6   -6.00    4.60
   7   3   6    4.40   11.80
   7   3   6    1.00    3.60
   7   3   6    3.80    5.40
   7   3   6   -0.90    4.60
   7   3   6   -1.50   10.40
   8  -3   6    1.10    3.40
   8  -3   6    6.30    4.50
   8  -3   6   -4.30    4.60
   8   3   6    2.40    3.80
   8   3   6    0.50    4.80
   8   3   6   -1.10    4.50
   9  -3   6    1.90    3.80
   9  -3   6    3.20    2.20
   9  -3   6    9.20    3.40
   9   3   6    4.30    2.80
   9   3   6    6.00    3.40
   8  -4  -6    7.00    3.90
   8   4  -6   17.00    4.80
   7  -4  -6   90.29    8.80
   7   4  -6  112.09   13.50
   7   4  -6   90.29    8.60
  -6  -4   6   44.90    8.60
   6  -4  -6   50.79    6.20
  -6  -4   6   48.80   10.20
  -6   4   6   79.69   11.50
   6   4  -6   45.60    8.50
   6   4  -6   54.19    8.60
   6   4  -6   49.60    9.30
  -6   4   6   55.19   10.30
   5  -4  -6   31.20    6.30
  -5  -4   6   37.80    7.40
   5  -4  -6   27.60    5.60
   5   4  -6   31.80    6.20
   5   4  -6   29.80    8.30
  -5   4   6   37.30    8.10
  -5   4   6   26.30    7.70
   4  -4  -6   63.19    6.80
  -4  -4   6   43.80    6.90
   4  -4  -6   64.29    8.90
  -4   4   6   72.89    9.20
  -4   4   6   59.79    8.60
   4   4  -6   66.89    8.60
   4   4  -6   64.39    8.60
   3  -4  -6  275.37   16.70
   3  -4  -6  234.78   13.60
   3  -4  -6  281.17   15.00
  -3  -4   6  288.37   16.30
  -3   4   6  272.77   16.40
   3   4  -6  260.87   16.10
   3   4  -6  290.47   15.70
  -3   4   6  250.97   16.20
  -2  -4   6   16.30    3.20
   2  -4  -6   10.60    4.60
   2  -4  -6    9.00    3.80
  -2  -4   6   13.10    4.10
  -2  -4   6   17.30    4.80
   2   4  -6   21.60    5.30
  -2   4   6   18.00    5.10
   2   4  -6   17.90    4.70
  -2   4   6   19.30    5.00
   1  -4  -6   26.20    4.70
   1  -4  -6   27.00    5.10
  -1  -4   6   21.50    4.80
  -1  -4   6   38.70    5.10
  -1  -4   6   25.60    4.60
  -1   4   6   27.70    5.30
  -1   4   6   21.20    5.10
   1   4  -6   30.10    5.00
   1   4  -6   28.20    4.70
   0  -4   6    5.70    3.60
   0  -4   6    2.20    3.20
   0  -4  -6    4.60    3.40
   0  -4  -6    4.70    3.50
   0  -4   6    4.70    3.40
   0   4   6    6.00    3.40
   0   4  -6    7.90    4.60
   0   4  -6    5.40    3.50
   0   4   6    5.10    4.10
   1  -4   6  210.28   13.30
   1  -4   6  203.88   11.70
  -1  -4  -6  197.68   12.60
  -1  -4  -6  216.18   11.60
  -1   4  -6  199.08   11.80
  -1   4  -6  214.48   13.40
  -2  -4  -6   11.20    3.40
   2  -4   6   14.00    5.00
  -2  -4  -6    4.60    4.50
  -2   4  -6    9.60    5.20
  -2   4  -6    7.80    3.90
  -2   4  -6    6.40    3.90
  -3  -4  -6  654.13   31.60
  -3  -4  -6  671.53   29.80
   3  -4   6  677.93   33.60
  -3   4  -6  675.63   33.00
  -3   4  -6  682.13   32.70
  -3   4  -6  690.43   31.40
   4  -4   6    0.90    6.10
  -4   4  -6   10.30    4.00
  -4   4  -6    2.10    4.70
   5  -4   6    5.60    4.50
   5  -4   6    6.30    4.40
   5  -4   6    1.00    3.80
   5  -4   6    1.70    4.20
   5  -4   6    2.70    3.70
   5   4   6   -7.70    5.40
   5   4   6    7.50    5.40
   5   4   6    0.10    4.70
   5   4   6    6.70    8.70
   5   4   6    1.80    3.90
   5   4   6   -3.20    4.10
  -5   4  -6    3.70    5.80
   5   4   6   -0.30    9.40
   5   4   6    2.70    4.80
   6  -4   6   29.10    6.30
   6  -4   6   43.70    7.10
   6  -4   6   25.60    6.40
   6  -4   6   40.10    6.90
   6  -4   6   20.50    5.10
   6   4   6   27.10    6.40
   6   4   6   32.30    6.70
   6   4   6   30.60    7.10
   6   4   6   31.80    6.90
   6   4   6   21.10    6.60
   7  -4   6    1.30    5.10
   7  -4   6    2.30    5.20
   7  -4   6    5.50    5.10
   7  -4   6    2.50    5.00
   7  -4   6   -3.60    8.70
   7   4   6    6.60    8.10
   7   4   6    4.30    5.20
   7   4   6   -2.40    4.50
   7   4   6    9.00   11.20
   7   4   6    1.00    4.40
   8  -4   6    8.80    4.90
   8  -4   6    8.70    4.00
   8  -4   6    9.50    3.70
   8   4   6    3.60    3.10
   8   4   6   -3.00   11.20
   8   4   6   12.50    5.10
   8   4   6   -2.70    3.70
   9  -4   6   -1.40    2.50
   9  -4   6    1.70    2.90
   9  -4   6   -0.30    2.10
   9   4   6   -0.50    2.50
   9   4   6    0.20    2.00
   8  -5  -6   -4.00    3.30
   8   5  -6    0.40    3.10
   7  -5  -6   18.40    4.70
   7   5  -6   25.40    6.30
   7   5  -6   17.80    9.30
   6  -5  -6    2.80    3.70
   6   5  -6    4.80    4.70
   6   5  -6    5.60    7.60
   6   5  -6   -5.70    5.10
  -5  -5   6    8.60    5.00
   5  -5  -6   26.20    4.80
  -5   5   6   18.90    7.40
   5   5  -6   20.80    5.00
   5   5  -6   19.50    5.20
  -5   5   6   12.40    7.20
   5   5  -6   29.30    9.00
   4  -5  -6   29.00    7.30
  -4  -5   6   23.20    6.70
  -4   5   6   32.10    6.40
   4   5  -6   23.00    6.40
   4   5  -6   23.70    7.10
  -4   5   6   27.40    7.30
   3  -5  -6   13.20    5.00
  -3  -5   6   16.40    5.00
   3  -5  -6   20.10    5.40
  -3   5   6   21.00    6.10
   3   5  -6   12.10    5.00
  -3   5   6    8.20    4.70
   3   5  -6   27.20    6.50
  -2  -5   6    1.90    4.00
  -2  -5   6    5.80    3.30
   2  -5  -6    7.10    5.10
   2  -5  -6   -0.60    3.70
  -2  -5   6    3.80    3.80
  -2   5   6   -2.30    4.30
   2   5  -6    3.50    4.40
  -2   5   6    9.10    5.50
   2   5  -6    3.20    5.00
  -1  -5   6   53.59    6.70
   1  -5  -6   52.99    6.80
  -1  -5   6   60.69    7.30
  -1  -5   6   56.19    7.10
   1  -5  -6   60.89    7.50
   1   5  -6   60.89    7.00
  -1   5   6   59.39    7.60
   1   5  -6   58.49    6.70
  -1   5   6   59.79    7.60
   0  -5  -6    0.10    3.00
   0  -5   6    2.10    3.70
   0  -5  -6   -1.60    3.40
   0  -5   6   -1.20    4.10
   0  -5   6   -5.40    3.30
   0   5  -6   -0.90    3.40
   0   5   6   -1.40    4.60
   0   5   6   -3.30    3.60
   0   5  -6   -1.40    4.70
   1  -5   6    9.10    4.60
  -1  -5  -6   13.20    4.50
  -1  -5  -6   17.20    4.40
   1  -5   6   13.50    4.60
   1  -5   6   14.00    4.30
  -1   5  -6   17.50    4.60
  -1   5  -6    3.20    5.20
   2  -5   6  275.37   16.90
  -2  -5  -6  247.58   14.10
  -2  -5  -6  234.38   15.30
  -2   5  -6  243.48   16.20
  -2   5  -6  288.77   15.90
  -2   5  -6  256.07   15.40
  -3  -5  -6    1.40    4.30
   3  -5   6    5.40    6.10
  -3  -5  -6    1.20    2.90
  -3   5  -6    1.30    3.60
  -3   5  -6   -4.10    5.40
  -3   5  -6   -7.00    3.60
   4  -5   6   57.19    6.60
   4  -5   6   53.39    6.70
   4  -5   6   55.19    9.90
   4   5   6   21.70    7.80
  -4   5  -6   46.50    7.10
   4   5   6   58.09    6.70
  -4   5  -6   47.80    8.10
  -4   5  -6   55.19    9.50
   4   5   6   58.79    7.00
   4   5   6   47.90    8.70
   4   5   6   51.19    6.20
   5  -5   6    4.50    4.00
   5  -5   6    8.40    4.70
   5  -5   6   -1.10    4.90
   5  -5   6   -2.90    4.00
   5  -5   6    4.60    6.10
   5  -5   6   -1.40    3.90
   5  -5   6    5.90    7.20
   5   5   6   -2.80    4.80
   5   5   6    0.20    4.40
   5   5   6   -2.90    4.00
  -5   5  -6   12.40    5.10
   5   5   6   -2.40    7.70
  -5   5  -6    6.00    7.80
   5   5   6    4.50    5.20
  -5   5  -6   -7.60    5.70
   6  -5   6   -3.20    4.60
   6  -5   6    6.20    4.70
   6  -5   6   -3.30    4.70
   6  -5   6   -2.10    4.60
   6   5   6   -9.70    4.90
   6   5   6    7.30    5.50
   6   5   6   -2.90    4.40
   6   5   6    1.30    5.80
   6   5   6    2.70    6.30
   6   5   6    4.30   11.50
   7  -5   6   45.90    7.40
   7  -5   6   40.20    6.40
   7  -5   6   34.60    6.60
   7  -5   6   50.59    7.40
   7   5   6   13.30   10.50
   7   5   6   21.10    5.50
   7   5   6   44.30    7.10
   7   5   6   18.50    5.10
   7   5   6   43.30   13.20
   8  -5   6   11.90    4.50
   8  -5   6    9.60    4.80
   8  -5   6   11.80    4.90
   8   5   6   10.80    3.30
   8   5   6    2.30   11.80
   8   5   6   18.50    4.30
   8   5   6   17.60    5.30
   9  -5   6   -1.70    1.60
   9  -5   6    6.20    3.40
   9   5   6   -3.30    3.10
   9  -6  -6    1.10    2.70
  -9   6   6   16.80    4.70
   8  -6  -6   -0.20    3.40
   8   6  -6    1.50    3.20
   7  -6  -6   19.40    4.80
   7   6  -6   13.00    5.30
   6  -6  -6    0.50    3.50
   6  -6  -6    5.40    5.10
   6   6  -6   -3.80    5.00
   6   6  -6    2.10    4.80
   6   6  -6    8.90   10.80
  -5  -6   6   -2.70    5.10
   5  -6  -6    5.00    3.90
   5   6  -6   -0.50    6.70
   5   6  -6   -3.30    5.10
  -5   6   6    5.90    7.00
  -5   6   6   -0.80    5.60
   4  -6  -6   42.00    8.00
  -4  -6   6   61.29    9.10
  -4   6   6   40.30    8.80
  -4   6   6   42.60    7.70
   4   6  -6   39.30    7.50
   4   6  -6   46.80    8.70
  -3  -6   6   17.80    5.40
  -3  -6   6   16.80    4.80
   3  -6  -6   23.30    6.50
   3  -6  -6   15.90    6.20
   3   6  -6    6.40    6.10
   3   6  -6   28.50    7.10
  -3   6   6   10.10    6.60
  -3   6   6    7.80    5.90
   2  -6  -6  350.56   19.80
  -2  -6   6  398.06   20.70
   2  -6  -6  348.77   20.00
  -2  -6   6  354.76   19.60
  -2   6   6  342.67   20.60
   2   6  -6  356.16   20.20
  -2   6   6  337.87   20.50
   2   6  -6  321.67   18.80
  -1  -6   6   51.39    7.50
   1  -6  -6   33.90    7.10
  -1  -6   6   45.10    7.30
   1  -6  -6   39.70    6.90
  -1  -6   6   35.50    5.80
   1   6  -6   33.10    6.00
  -1   6   6   51.09    8.00
  -1   6   6   40.40    7.50
   1   6  -6   37.80    7.40
   0  -6  -6    0.60    4.30
   0  -6   6    1.30    4.40
   0  -6  -6   -0.30    4.00
   0  -6   6    2.00    4.80
   0  -6   6   -0.60    4.80
   0   6  -6   -4.20    4.70
   0   6   6    1.90    5.60
   0   6  -6    6.10    5.60
   1  -6   6    0.80    4.10
  -1  -6  -6   -5.90    3.70
   1  -6   6    0.90    4.00
  -1  -6  -6    3.90    4.20
  -1   6  -6   -2.50    4.90
  -1   6  -6    0.20    5.20
  -2  -6  -6   60.69    8.10
   2  -6   6   91.69   10.90
  -2  -6  -6   47.60    6.50
  -2   6  -6   60.69    7.90
  -2   6  -6   67.09    8.40
  -2   6  -6   73.59    9.20
  -3  -6  -6    6.70    3.60
  -3  -6  -6    4.50    4.40
   3  -6   6    0.40    5.80
  -3   6  -6    0.00    4.40
  -3   6  -6    0.70    6.00
  -3   6  -6    0.50    4.70
   4  -6   6   24.30    5.00
   4  -6   6   15.10    4.80
   4  -6   6   22.10    7.60
   4  -6   6   24.20    4.00
   4  -6   6   37.70    6.30
   4   6   6   27.20    5.40
  -4   6  -6   20.00    7.80
   4   6   6   16.80    5.70
  -4   6  -6   32.50    7.00
   4   6   6   22.00    5.90
   4   6   6   22.30    5.90
  -4   6  -6   15.50    6.40
   4   6   6   33.30    5.80
   5  -6   6   -0.90    4.10
   5  -6   6    4.80    4.90
   5  -6   6    6.00    4.40
   5  -6   6    3.60    4.50
   5   6   6    0.70    5.20
   5   6   6    0.60    4.40
   5   6   6   -3.90    8.80
   5   6   6   -1.70    5.20
   5   6   6   -1.70    4.80
   6  -6   6   14.80    5.50
   6  -6   6   18.60    5.70
   6  -6   6   18.40    5.20
   6   6   6   18.50    6.10
   6   6   6   29.50    6.90
   6   6   6   13.90   13.70
   6   6   6   18.90    6.00
   6   6   6   17.10    6.20
   7  -6   6   -1.10    3.20
   7  -6   6    1.20    5.20
   7  -6   6    4.90    4.90
   7   6   6   -9.60   19.00
   7   6   6    2.80    4.40
   7   6   6   -3.60    4.90
   7   6   6    3.60    6.80
   7   6   6    0.00    9.30
   8  -6   6   -2.20    2.50
   8  -6   6   -1.30    2.60
   8   6   6    0.10    2.50
   8   6   6   -2.10    4.30
   8   6   6    2.50   11.60
   9  -7  -6    1.20    2.60
  -9   7   6   23.00    4.90
   8  -7  -6   42.70    5.40
  -8   7   6   37.70    6.10
   7  -7  -6    5.70    4.20
   7   7  -6    4.40    5.10
   6  -7  -6    9.00    4.30
   6  -7  -6    0.20    5.10
   6   7  -6    1.30    5.20
   5  -7  -6   14.50    4.50
   5   7  -6    8.30    5.10
   4  -7  -6    7.50    4.00
  -4  -7   6    5.10    5.50
  -4   7   6   11.40    7.80
  -4   7   6   15.50    8.20
   4   7  -6   -2.00    6.50
   3  -7  -6   18.80    6.90
  -3  -7   6   10.50    5.30
  -3  -7   6   12.80    4.80
   3  -7  -6   16.00    6.40
   3   7  -6   10.90    6.80
  -3   7   6   18.10    7.50
   3   7  -6   19.20    7.00
  -3   7   6   12.40    6.40
  -2  -7   6   -8.80    4.40
  -2  -7   6   -0.70    4.20
   2  -7  -6    4.50    6.10
   2  -7  -6   -8.30    5.00
  -2   7   6    1.70    6.20
   2   7  -6   -3.10    5.30
   2   7  -6   -0.20    5.10
  -2   7   6    0.10    6.40
   1  -7  -6   90.09   10.50
  -1  -7   6   90.29   10.20
   1  -7  -6   69.29    9.40
  -1  -7   6   66.69    8.90
  -1  -7   6   83.19    8.50
  -1   7   6   76.29   10.10
   1   7  -6   65.59    8.30
  -1   7   6   54.99    8.80
   1   7  -6   92.79   10.20
   0  -7  -6   25.10    5.60
   0  -7   6   35.20    6.70
   0  -7   6   21.60    6.60
   0  -7   6   17.30    5.90
   0  -7  -6   27.50    7.40
   0   7  -6   25.70    6.00
   0   7   6   12.10    6.60
   0   7  -6   26.90    5.90
   0   7  -6   18.50    6.90
   1  -7   6   -7.90    5.40
  -1  -7  -6   -3.40    4.30
   1  -7   6   -0.10    4.40
  -1  -7  -6    7.30    5.20
  -1   7  -6    2.90    5.80
  -1   7  -6   -6.60    5.00
  -2  -7  -6  115.09   12.10
   2  -7   6  116.09   12.10
  -2  -7  -6   88.39    9.60
  -2   7  -6  112.69   11.10
  -2   7  -6   93.59   11.20
  -3  -7  -6   11.30    5.00
   3  -7   6    8.30    3.10
  -3  -7  -6    3.10    5.90
   3  -7   6   11.20    4.40
   3  -7   6    7.20    6.90
   3   7   6    6.60    4.80
   3   7   6    8.30    4.90
  -3   7  -6   13.60    6.60
  -3   7  -6   11.20    5.20
   3   7   6   14.20    5.50
  -3   7  -6    5.90    7.10
   3   7   6   12.50    4.50
   4  -7   6   62.29    7.50
   4  -7   6   54.09    6.40
   4  -7   6   32.90    9.20
   4  -7   6   60.69    7.00
   4   7   6   74.39    8.20
  -4   7  -6   66.49   10.20
  -4   7  -6   53.29    6.60
   4   7   6   51.99    7.40
  -4   7  -6   35.70    8.50
   4   7   6   45.30    7.00
   4   7   6   50.09    9.10
   4   7   6   58.89    7.00
  -4   7  -6   57.49    9.30
   5  -7   6   -2.10    4.40
   5  -7   6    5.80    4.70
   5  -7   6   -2.20    4.60
   5  -7   6   -0.60    3.00
   5  -7   6   -1.60    4.30
  -5   7  -6    0.30    3.60
   5   7   6   -1.00    5.00
   5   7   6   10.40    5.90
   5   7   6   -1.80    5.50
   5   7   6    8.50    5.70
   5   7   6   -0.30   11.10
   6  -7   6   25.30    6.70
   6  -7   6   32.40    7.10
   6  -7   6   38.50    6.70
   6  -7   6   48.40    7.00
   6   7   6   11.00    6.70
   6   7   6   25.00    6.40
   6   7   6   15.30   15.10
   6   7   6   34.50   10.40
   6   7   6   37.20    6.70
   7  -7   6   75.79    7.10
   7  -7   6   77.09    7.00
   7  -7   6   72.69    8.80
   7   7   6   70.79   15.00
   7   7   6   76.09    7.40
   8  -7   6    1.80    3.60
   8  -7   6    0.30    3.60
   8   7   6    1.50    2.60
   8   7   6   -3.40   11.10
   8   7   6    2.00    4.10
   8  -8  -6   62.09    6.40
  -8   8   6   60.59    7.90
   7  -8  -6   17.70    4.80
   7   8  -6   19.60    5.70
  -7   8   6   15.00    4.40
   6  -8  -6    5.50    4.40
  -6   8   6    8.70    5.10
   6   8  -6   12.00    5.90
   5  -8  -6   10.10    4.60
   5  -8  -6   11.90    5.70
   5   8  -6    8.90    4.10
  -5   8   6    5.70    4.70
  -4  -8   6    1.00    7.10
   4  -8  -6    2.20    3.90
  -4   8   6    7.10    7.50
  -4   8   6    6.80    8.40
  -4   8   6   -1.10    4.00
  -4   8   6   -0.80    4.20
   3  -8  -6   -5.90    7.00
  -3  -8   6   -2.00    5.20
   3  -8  -6    2.00    2.80
   3  -8  -6   -3.90    5.90
  -3   8   6   -1.50    3.80
  -3   8   6   -2.80    5.80
  -3   8   6    4.40    7.40
   3   8  -6   -7.80    6.10
  -3   8   6    1.50    3.90
  -2  -8   6   35.00    7.20
   2  -8  -6   22.00    6.90
   2  -8  -6   38.00    7.70
  -2  -8   6   15.00    6.10
  -2   8   6   20.10    7.10
  -2   8   6   37.50    8.70
   2   8  -6   13.20    6.70
   1  -8  -6   12.40    7.30
  -1  -8   6    6.90    5.50
  -1  -8   6   19.60    6.10
   1  -8  -6   10.80    6.80
  -1  -8   6   13.00    6.50
   1   8  -6    8.50    6.80
  -1   8   6   -0.80    6.50
   0  -8  -6    4.60    4.80
   0  -8   6   18.70    6.20
   0  -8   6    2.20    5.00
   0  -8   6    4.90    6.00
   0  -8  -6    7.50    7.40
   0   8   6    5.80    6.90
   0   8  -6   19.60    6.40
   0   8  -6    4.70    7.20
   0   8  -6   -4.50    6.00
  -1  -8  -6   -1.10    4.20
   1  -8   6   11.10    5.90
  -1  -8  -6  -11.30    4.30
   1  -8   6    5.40    5.70
  -1   8  -6    6.20    6.40
  -1   8  -6   -3.00    5.20
   2  -8   6   11.40    6.60
   2  -8   6    1.20    3.10
  -2  -8  -6    2.40    5.50
  -2  -8  -6    3.00    5.20
   2   8   6   -6.70    4.40
  -2   8  -6   -4.20    5.50
   2   8   6    2.60    4.00
  -2   8  -6   -1.50    3.60
   2   8   6    1.20    5.60
  -2   8  -6   -1.60    6.50
   2   8   6   -1.40    5.20
  -3  -8  -6   46.10    9.40
   3  -8   6   79.29   12.20
   3  -8   6   63.49    6.40
  -3  -8  -6   78.19    9.20
   3  -8   6   47.00    6.90
   3  -8   6   65.39    7.70
   3  -8   6   54.59    6.50
   3   8   6   65.09    8.80
   3   8   6   58.39    6.70
   3   8   6   73.49    8.60
  -3   8  -6   63.39   10.90
   3   8   6   68.89    7.50
  -3   8  -6   57.39    7.50
  -3   8  -6   54.19    9.40
   3   8   6   63.39    7.70
   4  -8   6   19.20    5.30
   4  -8   6   28.50    6.30
   4  -8   6   25.80    4.40
   4   8   6   23.70    6.00
   4   8   6   22.80    6.60
   4   8   6   35.50    6.40
   4   8   6   23.40    9.90
  -4   8  -6   28.80    5.20
   5  -8   6  200.08   13.30
   5  -8   6  214.38   13.80
   5  -8   6  192.18   12.10
   5  -8   6  206.68   13.80
   5   8   6  225.88   15.80
  -5   8  -6  210.88   13.50
   5   8   6  213.98   13.80
   5   8   6  205.98   14.10
   5   8   6  200.58   21.90
   6  -8   6   24.40    5.30
   6  -8   6   28.70    6.60
   6  -8   6   11.60    5.40
   6   8   6   13.50    6.00
   6   8   6   19.80   11.40
   6   8   6   26.30    6.40
   6   8   6   26.00   11.80
  -6   8  -6   25.30    5.30
   7  -8   6    0.20    4.60
   7  -8   6   -0.90    2.70
   7   8   6    5.20   10.00
   7   8   6    0.50    3.10
   7   8   6    1.20    3.40
   8  -8   6   -4.10    2.80
   8   8   6   -1.80    2.40
   8   8   6    6.10    3.40
   8  -9  -6    3.80    2.90
  -8   9   6    3.10    3.20
   8   9  -6    1.40    2.50
   7  -9  -6   50.99    6.10
   7   9  -6   60.39    6.40
  -7   9   6   57.89    7.20
   6  -9  -6   41.70    6.00
  -6   9   6   36.50    6.50
   6   9  -6   25.60    6.60
   5  -9  -6    5.40    4.30
   5   9  -6    8.50    5.90
  -5   9   6    6.80    5.10
   4  -9  -6    5.20    4.10
  -4   9   6    0.90    4.30
  -4   9   6    7.30    4.80
   3  -9  -6    1.00    3.90
  -3  -9   6    4.10    6.70
   3  -9  -6   12.30   13.00
   3  -9  -6   18.10    8.40
  -3   9   6    4.80    8.60
  -3   9   6    2.80    4.20
  -3   9   6   -0.50    4.20
  -3   9   6    7.90    8.30
  -2  -9   6   -4.00    3.60
  -2  -9   6    0.80    6.80
   2  -9  -6    7.00    4.20
  -2  -9   6   -1.90    5.40
   2  -9  -6    3.20    6.70
   2  -9  -6    5.40    7.70
  -2   9   6   -6.10    7.40
  -2   9   6    3.00    4.10
   2   9  -6    5.50    4.60
   2   9  -6   -0.80    4.10
  -2   9   6    2.90    4.00
  -1  -9   6   17.00    6.40
  -1  -9   6   19.90    4.70
  -1  -9   6    9.00    7.40
  -1  -9   6   19.70   12.30
   1  -9  -6    2.20    7.50
   1  -9  -6    7.80    6.90
  -1   9   6   19.90    8.80
  -1   9   6   19.00    4.90
   1   9  -6   26.50    5.30
   1   9  -6   14.20    5.10
   0  -9   6    9.20    7.30
   0  -9   6    3.40    5.70
   0  -9  -6    2.10    6.60
   0  -9  -6   14.70    7.70
   0  -9   6   -0.50    3.60
   0   9  -6    7.70    4.40
   0   9   6    2.10    4.60
   0   9  -6    2.30    6.60
  -1  -9  -6   47.80    9.30
   1  -9   6   32.20    8.20
   1  -9   6   43.50    5.80
   1  -9   6   45.70   10.30
   1   9   6   46.30    5.80
  -1   9  -6   37.10    8.50
  -1   9  -6   32.60   12.80
   1   9   6   43.80    6.60
  -1   9  -6   45.30    6.40
  -2  -9  -6  187.38   15.80
   2  -9   6  169.98   11.20
   2   9   6  148.19   11.10
  -2   9  -6  162.08   11.90
  -2   9  -6  174.68   16.20
   2   9   6  166.08   13.00
   2   9   6  162.68   11.50
  -2   9  -6  204.38   18.30
   2   9   6  185.58   12.50
   2   9   6  159.08   10.90
   3  -9   6   -5.70    4.10
   3  -9   6   -3.20    4.20
   3  -9   6    3.50    5.40
   3  -9   6    2.00    3.40
   3   9   6   -8.10    6.80
   3   9   6   -2.60    4.20
  -3   9  -6    2.70    5.20
   3   9   6   -4.90    4.60
   3   9   6    6.60    4.30
   3   9   6    6.00    5.70
   4  -9   6    2.30    4.80
   4  -9   6    2.00    4.90
   4  -9   6    2.60    3.40
  -4   9  -6    8.00    4.70
   4   9   6    0.50    5.10
   4   9   6   -2.50    5.70
   4   9   6    3.50    5.50
   4   9   6    0.20   10.70
   5  -9   6    2.80    5.00
   5  -9   6    1.00    3.50
   5  -9   6    0.60    4.70
   5  -9   6    4.30    3.40
   5   9   6    2.40    6.10
   5   9   6    0.70    8.50
   5   9   6    2.70    5.50
  -5   9  -6    4.00    4.30
   5   9   6   -0.20   13.30
   6  -9   6   69.29    6.50
   6  -9   6   74.69    7.20
   6  -9   6   79.09    7.10
   6   9   6   77.99   11.00
  -6   9  -6   69.59    7.00
   6   9   6   50.69    7.60
   6   9   6   53.89   15.80
   6   9   6   75.39    8.50
   7  -9   6   16.30    3.10
   7  -9   6   26.70    4.40
   7   9   6   10.00    4.40
   7   9   6   15.20   12.90
   7   9   6   18.70    5.00
  -7   9  -6   27.10    4.40
  -8  10   6    8.00    4.60
   7 -10  -6   18.30    4.60
   7  10  -6   19.80    4.30
  -7  10   6   23.90    5.40
   6 -10  -6   69.09    8.50
  -6  10   6   62.89    7.00
   6  10  -6   40.50    7.10
   5 -10  -6   -4.50    2.50
   5  10  -6    6.30    4.50
  -5  10   6    3.80    4.80
   4 -10  -6   28.80    5.70
  -4  10   6   45.50    7.00
  -4  10   6   34.80    6.70
   3 -10  -6    1.90    4.10
  -3  10   6   -1.20    4.40
  -3  10   6    1.30    4.40
   2 -10  -6    0.50    4.20
  -2 -10   6    7.10    4.50
   2  10  -6    7.90    4.80
  -2  10   6    9.50    5.70
   2  10  -6    3.30    4.60
  -2  10   6    6.60    3.70
  -1 -10   6   25.80    5.20
  -1 -10   6    7.20    7.40
  -1  10   6   31.10    5.30
   1  10  -6   27.20    5.90
   1  10  -6   32.80    6.10
  -1  10   6   15.30   11.20
   0 -10   6  188.88   17.50
   0 -10   6  179.68   12.20
   0  10  -6  172.28   13.20
   0  10  -6  162.88   12.80
   0  10   6  164.98   12.10
   1 -10   6    7.60    4.20
  -1  10  -6    8.50    5.00
   1  10   6    3.40    4.00
   1  10   6    2.90    4.60
   2 -10   6   11.90    4.40
   2  10   6   23.30    6.60
   2  10   6    6.90    5.10
  -2  10  -6   17.40    5.60
   2  10   6    9.50    6.00
   3 -10   6    3.60    6.80
   3 -10   6   12.20    4.30
   3 -10   6    4.10    4.80
   3  10   6    4.50    5.00
   3  10   6   11.30    5.60
   3  10   6    0.50    7.20
   3  10   6   12.30    6.30
  -3  10  -6    7.20    5.10
   3  10   6    6.60    3.90
   4 -10   6  123.59   10.50
   4 -10   6  118.69    9.90
   4 -10   6  116.89    9.60
   4  10   6  119.89   12.10
   4  10   6  123.39   11.40
  -4  10  -6  117.69   10.80
   4  10   6  129.69   10.50
   5 -10   6   -1.30    3.40
   5 -10   6    3.70    4.70
   5 -10   6    8.00    5.20
   5 -10   6   -1.40    4.40
   5  10   6    1.80    4.20
   5  10   6    9.60    9.50
  -5  10  -6    0.60    4.30
   5  10   6    1.70    5.20
   5  10   6    8.10   12.90
   6 -10   6    3.60    3.90
   6 -10   6    4.20    3.20
   6 -10   6    1.00    4.20
  -6  10  -6    2.90    2.90
   6  10   6   14.70    5.40
   6  10   6  -13.50   10.90
   6  10   6   -2.10    3.20
   7 -10   6    1.40    1.90
   7 -10   6    0.90    2.50
   7  10   6   11.10    8.80
   7  10   6    3.10    2.70
  -7  10  -6    9.80    3.80
   7  10   6    2.40    3.70
   7 -11  -6    6.90    3.60
  -7  11   6    5.60    3.10
   7  11  -6    4.40    3.00
   6 -11  -6    0.50    3.00
   6 -11  -6    1.60    2.30
  -6  11   6    2.20    3.30
   6  11  -6    1.90    3.70
   5 -11  -6   65.69    8.40
   5  11  -6   28.80    6.70
  -5  11   6   61.99    7.40
   4 -11  -6   -0.30    4.20
  -4  11   6    4.80    3.80
  -4  11   6   12.40    5.40
   3 -11  -6    0.70    4.30
  -3  11   6    6.90    5.10
  -3  11   6   -3.90    4.60
   3  11  -6    1.50    5.40
   2 -11  -6   11.10    5.00
  -2 -11   6   15.10    4.20
  -2  11   6   17.00    5.80
  -2  11   6   18.00    5.70
   2  11  -6   10.20    5.40
  -1 -11   6    9.40    4.50
  -1  11   6   12.30    5.60
   1  11  -6   14.20    5.50
   1  11  -6   10.90    5.40
   0 -11   6   24.10    5.50
   0  11   6   24.00    5.80
   0  11  -6   18.40    6.10
   0  11  -6   13.00    6.00
   1 -11   6  102.09    9.20
  -1  11  -6   82.69    9.90
   1  11   6   47.70    7.70
   1  11   6   68.79    8.80
   2 -11   6    3.10    4.30
   2 -11   6    5.40    5.20
   2  11   6    6.60    6.10
   2  11   6    6.10    4.60
  -2  11  -6    7.20    5.60
   2  11   6    6.00    5.30
   3 -11   6    0.10    4.70
   3 -11   6   -1.70    3.80
   3  11   6   -4.00    5.70
   3  11   6   -0.60    4.50
  -3  11  -6    1.50    5.20
   3  11   6    1.10    6.10
   3  11   6   -2.60    4.80
   4 -11   6   -3.10    4.90
   4 -11   6   -4.80    4.40
   4 -11   6   -3.40    3.60
  -4  11  -6    2.90    3.60
   4  11   6    7.60    5.20
   4  11   6    0.10    5.90
   4  11   6   -0.70    8.90
   4  11   6   -5.30    6.20
   5 -11   6   -0.60    4.60
   5 -11   6    3.10    3.60
   5 -11   6   -0.90    4.30
   5 -11   6    5.00    4.30
   5  11   6    8.40    4.40
  -5  11  -6    6.30    4.70
   5  11   6    4.00    3.70
   5  11   6   -1.90    8.20
   6 -11   6    2.70    2.50
   6 -11   6    2.70    2.70
   6 -11   6   -0.80    3.70
   6  11   6   -3.90    6.90
   6  11   6    2.10    4.20
  -6  11  -6    4.10    4.20
   6  11   6    7.50    3.50
   6 -12  -6    0.10    2.40
   6 -12  -6    0.80    2.90
   6  12  -6   -4.50    4.00
  -6  12   6    4.40    4.10
   5 -12  -6   11.00    3.30
   5 -12  -6   22.70    5.20
   5  12  -6   15.50    5.60
  -5  12   6   34.40    5.10
   4 -12  -6    0.90    3.00
   4  12  -6   -2.60    5.00
  -4  12   6    6.30    4.70
  -4  12   6    3.20    3.60
   3 -12  -6   14.60    4.90
  -3  12   6   16.80    5.70
  -3  12   6   15.90    5.50
   3  12  -6   10.60    5.30
  -2 -12   6   45.80    6.70
  -2  12   6   56.99    8.10
  -1 -12   6   36.50    6.10
   1  12  -6   44.80    7.10
  -1  12   6   35.10    6.90
   1  12  -6   36.50    6.30
   0 -12   6   71.49    7.60
   0  12   6   74.29    9.60
   0  12  -6   69.99    8.50
   0  12  -6   83.19    9.80
   1 -12   6   52.99    7.00
   1 -12   6   43.10    6.60
   1  12   6   38.00    7.40
  -1  12  -6   40.70    7.20
   1  12   6   47.40    7.00
   2 -12   6   15.00    5.50
   2 -12   6   26.70    5.80
   2 -12   6    7.10    5.50
   2  12   6   12.60    4.90
   2  12   6   25.40    5.60
  -2  12  -6   26.70    5.30
   3 -12   6    4.00    4.70
   3 -12   6    1.50    4.10
  -3  12  -6    0.90    5.20
   3  12   6   -6.30    5.30
   4 -12   6    1.70    4.70
   4 -12   6   -0.60    4.00
   4 -12   6    7.40    4.80
   4  12   6    2.40    4.20
   4  12   6   -0.10    4.50
  -4  12  -6    5.50    3.90
   5 -12   6    3.40    2.80
   5 -12   6    7.50    4.30
   5 -12   6    3.20    3.80
   5  12   6    2.10    4.10
  -5  12  -6    5.40    4.60
   5  12   6    9.40    5.20
   5  12   6    0.70    5.00
   6 -12   6    0.10    2.40
   6 -12   6    1.70    2.20
   6  12   6    0.20    2.50
  -6  12  -6    6.50    3.70
   6  12   6    3.10    3.40
   5 -13  -6    3.10    2.30
   5 -13  -6    1.10    3.90
  -5  13   6    2.30    3.80
   5  13  -6    3.80    4.30
   4 -13  -6    8.00    4.20
  -4  13   6   14.40    4.60
  -4  13   6   12.10    4.50
   4  13  -6   10.10    5.20
   3 -13  -6    5.50    3.30
   3  13  -6    6.60    4.60
  -3  13   6    4.90    4.60
  -2 -13   6    6.50    3.40
   2 -13  -6    4.80    4.50
  -2  13   6    8.60    4.20
  -1 -13   6   39.90    5.80
  -1  13   6   42.70    7.10
   1  13  -6   43.70    6.80
   0 -13   6    3.20    4.50
   0  13  -6    2.00    3.50
   0  13   6    5.20    4.30
   0  13   6    6.80    5.20
   0  13  -6   -0.50    4.70
   1 -13   6   17.50    5.40
   1 -13   6    4.00    4.70
  -1  13  -6    8.80    4.20
   1  13   6   14.20    6.20
   1  13   6   10.10    5.10
   2 -13   6   -2.40    4.20
   2 -13   6    3.80    4.90
   2 -13   6    2.70    4.60
   2  13   6    3.70    4.20
  -2  13  -6    0.60    3.60
   2  13   6   -1.70    5.30
   3 -13   6    4.50    4.20
   3 -13   6    4.00    3.50
   3 -13   6    0.90    4.50
   3  13   6   -4.80    5.10
  -3  13  -6    1.20    3.60
   4 -13   6   -6.00    4.20
   4 -13   6    1.50    4.20
   4 -13   6   -2.30    3.50
  -4  13  -6    0.20    4.60
   4  13   6   -0.60    3.50
   5 -13   6    5.90    2.80
   5 -13   6    9.00    2.50
  -5  13  -6   12.40    4.50
   5  13   6    5.60    2.70
   5  13   6   12.50    3.20
   4 -14  -6    4.10    3.00
   4 -14  -6    0.50    2.50
  -4  14   6    0.80    3.40
   4  14  -6    1.30    2.80
   3 -14  -6   -0.90    3.70
   3  14  -6    0.30    3.20
   3  14  -6    1.30    3.50
  -3  14   6    0.90    2.80
   2 -14  -6    1.90    2.90
  -2 -14   6   -0.60    2.40
  -2  14   6    3.30    4.90
   2  14  -6   -0.50    2.80
  -2  14   6    2.40    4.50
  -1 -14   6    4.80    3.10
  -1  14   6   -1.50    4.70
  -1  14   6   11.20    5.30
   0 -14   6    3.50    3.10
   0 -14   6    1.50    6.70
   0  14  -6   -2.40    4.00
   0  14   6   11.10    5.10
   0  14   6    4.30    4.00
   1 -14   6    3.60    4.10
   1 -14   6   -1.00    4.60
   1 -14   6    0.50    2.90
   1 -14   6    0.20    3.00
   1  14   6    0.10    4.30
   1  14   6    8.30    5.40
  -1  14  -6    0.00    4.40
   2 -14   6   12.40    3.70
   2 -14   6    3.70    4.30
   2 -14   6    1.30    4.00
   2  14   6    6.30    3.60
  -2  14  -6   10.70    4.90
   3 -14   6    0.80    3.90
   3 -14   6    2.80    3.00
   3 -14   6    1.80    3.90
   3  14   6   -0.70    3.00
  -3  14  -6    4.70    4.70
   4 -14   6    5.20    2.40
   4 -14   6    8.10    3.00
   4 -14   6    8.50    2.70
  -4  14  -6    3.30    4.00
   4  14   6    9.90    3.20
   3 -15  -6    3.20    2.50
  -3  15   6   -4.40    3.00
   3  15  -6   -1.90    3.60
  -2 -15   6    6.50    5.20
  -2  15   6    3.70    3.20
   2  15  -6    0.40    3.90
   2  15  -6    2.90    2.80
  -2  15   6    0.40    3.70
  -1  15   6   46.70    6.00
  -1  15   6   51.69    6.30
   1  15  -6   46.90    5.20
   0 -15   6    2.30    3.10
   0 -15   6   -4.70    3.70
   0  15   6    8.50    3.50
   0  15   6    4.80    3.00
   1 -15   6    5.90    4.10
   1 -15   6    5.10    2.90
   1 -15   6    4.60    3.30
   1  15   6    2.00    3.10
  -1  15  -6   -0.60    3.40
   2 -15   6    7.60    3.50
   2 -15   6    5.00    2.90
   2 -15   6    3.30    3.30
   2  15   6   13.20    4.30
  -2  15  -6    0.30    3.50
   9   0  -7    0.30    3.00
   8   0  -7   -1.30    3.20
   8   0  -7    4.40    6.00
   7   0  -7   -0.50    6.70
   7   0  -7    1.50    6.60
   7   0  -7    5.00    4.20
  -6   0   7    1.20    6.00
   6   0  -7    1.30    5.90
  -6   0   7   -7.60    3.90
   6   0  -7   -1.50    2.90
  -5   0   7   -0.90    4.50
   5   0  -7    4.40    4.80
  -5   0   7   -0.50    4.70
   4   0  -7    2.20    4.00
  -4   0   7   -6.00    3.70
  -4   0   7    4.30    4.50
  -3   0   7    2.20    2.70
   3   0  -7    0.70    2.30
   3   0  -7    4.80    3.80
   3   0  -7   -0.70    3.60
  -3   0   7   -0.60    3.50
  -2   0   7   -0.10    3.00
  -2   0   7    1.10    1.90
   2   0  -7    1.90    3.20
   1   0  -7    3.50    2.80
  -1   0   7   -1.70    2.00
  -1   0   7   -0.90    2.40
  -1   0   7    0.00    0.90
   0   0   7   -1.20    1.60
   0   0  -7   -0.20    2.30
   0   0   7   -2.40    2.90
  -1   0  -7   -0.90    1.20
  -1   0  -7    0.60    2.10
   1   0   7    0.90    2.80
   2   0   7    1.30    3.70
  -3   0  -7   -2.50    2.90
   3   0   7    0.90    4.10
  -4   0  -7    3.00    4.70
   4   0   7    6.70    4.00
   5   0   7   -3.00    4.00
  -5   0  -7   -1.50    5.10
   5   0   7    0.40    4.50
   5   0   7   -0.40    4.40
   5   0   7   -0.50    4.00
   5   0   7    0.80    3.80
   5   0   7    2.00    4.10
   6   0   7    2.20    4.80
   6   0   7   -5.50    4.60
   6   0   7   -4.40    4.20
   6   0   7    3.60    4.60
   6   0   7    6.70    7.40
   6   0   7    0.50    4.10
   7   0   7   -3.00    2.80
   7   0   7    0.90    4.80
   7   0   7   -2.10    4.70
   7   0   7   -4.60    3.30
   7   0   7    4.00    4.40
   8   0   7    1.70    5.20
   8   0   7   -6.10    7.40
   8   0   7    2.60    3.20
   8   0   7    1.60    3.00
   9   0   7    0.20    3.50
   9   0   7    1.10    3.00
   9   0   7   -0.70    2.80
   9  -1  -7   -0.20    2.60
   8  -1  -7   20.20    4.50
   8   1  -7   32.30    5.50
   7  -1  -7   29.40    7.90
   7  -1  -7   17.20    4.50
   7   1  -7   20.50    8.30
   7   1  -7   19.60    4.30
   7   1  -7   24.00    7.90
   7   1  -7   21.70    5.70
  -6  -1   7   16.70    6.50
   6  -1  -7   19.50    6.90
   6  -1  -7    6.90    3.60
  -6  -1   7    6.90    6.50
  -6   1   7   11.90    6.70
   6   1  -7    9.80    4.30
   6   1  -7   10.40    6.20
  -6   1   7   16.80    7.00
  -5  -1   7   23.70    6.50
  -5  -1   7   38.80    7.10
   5  -1  -7   18.00    5.70
  -5   1   7   24.10    6.10
  -5   1   7   22.30    6.40
   5   1  -7   17.20    5.70
  -4  -1   7  251.47   15.10
   4  -1  -7  263.17   15.00
  -4  -1   7  256.47   15.40
  -4   1   7  268.47   15.50
   4   1  -7  267.47   16.10
  -4   1   7  271.27   16.00
   4   1  -7  265.07   15.40
  -3  -1   7 1057.29   45.30
   3  -1  -7 1030.80   44.70
   3  -1  -7 1065.69   44.60
  -3  -1   7  959.60   44.30
   3   1  -7 1091.49   45.40
   3   1  -7  995.40   44.70
  -3   1   7 1032.60   44.80
  -3   1   7 1013.50   45.30
  -2  -1   7  203.68   11.50
   2  -1  -7  198.28   10.80
  -2  -1   7  192.38   10.00
   2  -1  -7  206.88   10.80
  -2   1   7  207.28   10.50
  -2   1   7  203.78   11.70
   2   1  -7  200.58   11.70
   1  -1  -7  141.69    8.10
  -1  -1   7  138.69    8.30
  -1  -1   7  142.59    8.50
  -1   1   7  132.09    7.30
  -1   1   7  142.79    8.50
   1   1  -7  172.98    9.60
   0  -1   7  135.19    7.50
   0  -1  -7  140.49    7.30
   0  -1   7  140.99    8.70
   0   1  -7  137.29    8.80
   0   1   7  140.99    7.40
   0   1  -7  133.89    5.90
   0   1   7  149.39    9.00
   1  -1   7   15.80    4.00
  -1  -1  -7   12.30    2.50
  -1  -1  -7   14.70    1.90
  -1   1  -7   18.40    4.00
  -1   1  -7   18.30    2.60
   1   1   7   13.10    3.60
   2  -1   7  160.08   11.20
   2   1   7  160.48   10.80
  -2   1  -7  148.09    9.00
   3  -1   7    5.00    3.90
  -3   1  -7    2.10    3.60
   3   1   7   -0.70    3.70
  -3   1  -7    0.70    1.50
   4  -1   7   24.20    5.60
  -4   1  -7   44.60    7.70
   4   1   7   32.50    6.20
   5  -1   7    1.60    4.80
   5  -1   7    2.10    3.80
   5  -1   7   -1.20    4.60
   5  -1   7    4.70    4.20
   5  -1   7   -0.90    3.90
   5  -1   7    4.20    4.00
   5  -1   7   -1.30    3.50
  -5  -1  -7    0.10    5.80
   5   1   7    1.40    4.50
   5   1   7    0.10    4.10
   5   1   7    5.20    4.30
   5   1   7   -0.80    4.70
   5   1   7   -2.10    4.60
   5   1   7    3.20    4.50
   5   1   7   -1.20    3.50
  -5   1  -7   -8.40    4.80
   6  -1   7  107.39   13.90
   6  -1   7   64.89    8.30
   6  -1   7   72.19    7.60
   6  -1   7   72.69    7.90
   6  -1   7   79.89    9.50
   6  -1   7   84.79    8.80
   6  -1   7   89.09    9.20
   6   1   7   87.29    8.50
   6   1   7   70.59    7.90
   6   1   7   71.19    7.80
   6   1   7   76.19    9.40
   6   1   7   73.49    8.40
   6   1   7   73.89    8.40
   6   1   7   85.49   10.50
   7  -1   7  155.28   11.60
   7  -1   7  151.18   12.70
   7  -1   7  130.29   11.40
   7  -1   7  162.58   11.20
   7  -1   7  141.29   10.30
   7   1   7  152.78   11.20
   7   1   7  151.68   11.00
   7   1   7  114.69   11.10
   7   1   7  151.88   12.50
   7   1   7  141.89   11.10
   8  -1   7    4.40    3.90
   8  -1   7    0.70    4.20
   8  -1   7    1.30    3.20
   8  -1   7   -0.40    4.80
   8   1   7    0.90    5.00
   8   1   7    0.50    3.20
   8   1   7   -3.70    4.60
   8   1   7    2.10    3.90
   9  -1   7   -1.50    2.50
   9  -1   7    0.50    3.60
   9   1   7    2.10    3.50
   9   1   7    1.10    2.80
   9   1   7    3.30    3.40
   9  -2  -7   13.10    3.40
   8  -2  -7    8.50    4.10
   8   2  -7   -2.70    3.30
   7  -2  -7   18.90    4.60
   7  -2  -7   22.10    7.10
   7  -2  -7   24.40    8.20
   7   2  -7   17.20    4.40
   7   2  -7   16.10    7.50
   7   2  -7   17.20    8.50
  -6  -2   7   60.59    8.60
   6  -2  -7   82.69    7.90
   6  -2  -7   72.39    9.20
   6  -2  -7   83.59   10.00
  -6  -2   7   98.99   12.10
  -6   2   7   61.19   10.10
  -6   2   7   78.29    9.70
   6   2  -7   81.29    7.90
   6   2  -7   92.69   10.80
   5  -2  -7  200.98   13.70
  -5  -2   7  167.38   13.80
  -5  -2   7  213.18   14.60
  -5   2   7  203.98   14.40
  -5   2   7  186.48   14.30
   5   2  -7  183.28   13.70
  -4  -2   7  275.27   15.80
  -4  -2   7  257.27   15.80
   4  -2  -7  250.07   14.80
  -4   2   7  242.88   15.70
  -4   2   7  261.97   16.60
   4   2  -7  271.57   16.30
   4   2  -7  271.37   15.60
   3  -2  -7   57.89    6.30
   3  -2  -7   54.09    5.60
  -3  -2   7   56.09    6.40
  -3   2   7   51.99    6.60
  -3   2   7   59.59    6.70
   3   2  -7   61.69    6.70
   3   2  -7   64.59    7.20
   2  -2  -7    0.20    2.10
   2  -2  -7   -0.50    3.00
  -2  -2   7    0.30    1.80
  -2  -2   7    1.90    3.30
   2   2  -7    1.40    3.90
  -2   2   7   -3.10    2.90
   2   2  -7    2.60    3.70
  -2   2   7    0.30    2.60
   1  -2  -7  104.99    5.90
   1  -2  -7  104.29    8.00
  -1  -2   7  102.99    7.00
  -1  -2   7  108.09    7.50
  -1   2   7  114.19    7.30
  -1   2   7  101.19    7.30
   1   2  -7  114.59    8.80
   0  -2   7   56.99    5.00
   0  -2  -7   64.89    3.90
   0  -2   7   63.79    6.40
   0  -2  -7   67.69    6.60
   0   2  -7   62.19    4.10
   0   2  -7   69.69    7.10
   0   2   7   62.39    5.20
  -1  -2  -7   82.19    7.20
   1  -2   7   78.39    7.70
   1  -2   7   55.69    4.20
  -1  -2  -7   68.29    4.90
  -1  -2  -7   66.99    4.80
  -1   2  -7   76.99    5.10
  -1   2  -7   73.79    7.40
  -2  -2  -7  363.46   16.10
   2  -2   7  391.76   20.10
  -2  -2  -7  381.86   19.10
  -2   2  -7  374.86   18.40
  -2   2  -7  388.66   19.60
   3  -2   7   82.99    8.70
  -3  -2  -7   81.39    7.20
  -3   2  -7   79.49    6.20
  -3   2  -7   78.09    7.80
   4  -2   7   73.09    8.80
  -4   2  -7   73.99    9.00
   5  -2   7   59.19    7.80
   5  -2   7   51.39    8.70
   5  -2   7   69.09    7.60
  -5  -2  -7   61.19    9.90
   5  -2   7   56.49    6.60
   5  -2   7   59.59    6.60
   5  -2   7   68.29    7.30
   5  -2   7   70.49    8.00
   5   2   7   51.09    7.30
   5   2   7   57.79    6.70
   5   2   7   47.10    6.30
   5   2   7   60.99    7.50
   5   2   7   64.29    7.50
   5   2   7   66.69    7.50
  -5   2  -7   61.79    9.50
   5   2   7   55.29    8.10
   5   2   7   67.59    7.60
   5   2   7   55.59    6.80
   6  -2   7    3.80    4.90
   6  -2   7   -4.90    4.60
   6  -2   7   -2.40    3.90
   6  -2   7   -0.80    4.30
   6  -2   7    5.80    5.30
   6  -2   7    4.70    4.40
   6   2   7   -4.80    3.90
   6   2   7    5.30    5.10
   6   2   7    5.50    6.10
   6   2   7    0.20    9.30
   6   2   7    1.50    5.20
   6   2   7    2.90    5.10
   6   2   7   -0.50    4.60
   7  -2   7   44.40    7.40
   7  -2   7   38.90   10.50
   7  -2   7   49.50    7.00
   7  -2   7   57.09    8.30
   7  -2   7   52.79    7.70
   7   2   7   48.40    7.00
   7   2   7   54.69    7.50
   7   2   7   57.89    7.80
   7   2   7   50.39   15.10
   7   2   7   37.20    6.50
   8  -2   7   31.50    6.90
   8  -2   7   41.40    5.60
   8  -2   7   30.00    6.90
   8  -2   7   27.80    5.90
   8   2   7   27.40    4.60
   8   2   7   20.40    5.50
   8   2   7   35.70    5.30
   8   2   7   30.00    5.70
   9  -2   7   -1.50    2.30
   9  -2   7    0.50    2.60
   9   2   7    0.50    2.80
   9   2   7   -0.50    2.20
   9  -3  -7   14.30    3.30
   8  -3  -7    3.00    3.90
   8   3  -7   11.70    8.80
   8   3  -7    8.90    3.90
   7  -3  -7    7.10    3.90
   7   3  -7   -3.40    7.90
   7   3  -7    5.70    3.70
  -6  -3   7    3.90    6.30
   6  -3  -7    9.10    5.70
   6  -3  -7    5.20    3.60
  -6  -3   7    2.20    8.10
   6  -3  -7    9.20    6.30
  -6   3   7   11.80    7.30
   6   3  -7   15.00    7.50
  -6   3   7   12.00    7.50
  -5  -3   7  109.89   11.30
   5  -3  -7   99.39    9.90
  -5  -3   7  104.89   11.00
   5   3  -7  100.29   10.70
  -5   3   7   77.89    9.60
  -5   3   7  117.49   11.60
  -4  -3   7  294.17   17.30
   4  -3  -7  262.67   15.30
   4  -3  -7  276.47   17.60
   4   3  -7  273.87   17.20
  -4   3   7  291.77   17.20
  -4   3   7  282.17   17.30
   4   3  -7  299.27   17.50
   3  -3  -7  200.58   11.80
  -3  -3   7  185.18   12.40
   3  -3  -7  180.68   11.50
   3   3  -7  177.18   12.40
  -3   3   7  227.78   13.20
  -3   3   7  222.48   13.40
   3   3  -7  206.18   13.40
  -2  -3   7  790.82   35.30
  -2  -3   7  719.93   33.40
   2  -3  -7  801.72   35.00
  -2   3   7  806.62   35.10
  -2   3   7  814.02   35.30
   2   3  -7  808.62   35.60
   2   3  -7  750.82   34.70
  -1  -3   7  404.46   19.70
  -1  -3   7  386.66   19.20
   1  -3  -7  405.76   19.90
  -1   3   7  404.86   19.60
   1   3  -7  424.96   20.60
   1   3  -7  385.16   19.50
  -1   3   7  419.46   19.70
   0  -3   7   38.90    5.70
   0  -3  -7   35.30    5.10
   0  -3   7   34.70    4.40
   0  -3  -7   30.20    4.30
   0   3   7   40.50    4.60
   0   3   7   30.00    4.50
   0   3  -7   25.60    3.30
   0   3  -7   36.30    5.70
   1  -3   7   70.19    5.60
  -1  -3  -7   68.59    7.50
  -1  -3  -7   74.19    5.70
  -1  -3  -7   66.19    4.10
   1  -3   7   71.99    7.40
  -1   3  -7   77.79    7.70
  -1   3  -7   66.99    6.00
  -2  -3  -7    3.10    3.10
  -2  -3  -7   -1.60    2.00
   2  -3   7    2.10    3.90
  -2   3  -7    4.30    3.70
  -2   3  -7   -1.80    2.80
  -2   3  -7    5.20    4.70
   3  -3   7   45.30    8.10
  -3  -3  -7   38.40    4.10
  -3  -3  -7   49.40    5.90
  -3   3  -7   41.70    6.10
  -3   3  -7   46.50    5.30
   4  -3   7   10.70    5.40
  -4   3  -7   21.80    5.80
  -4   3  -7   15.30    3.70
   5  -3   7    5.20    4.10
   5  -3   7    3.60    4.50
   5  -3   7    6.50    5.20
   5  -3   7   11.50    4.50
   5  -3   7    3.40    3.50
   5  -3   7    6.60    4.90
   5   3   7    6.90    4.20
   5   3   7    9.20    4.40
   5   3   7    2.50    3.80
   5   3   7    8.20    5.80
   5   3   7    4.00    5.10
   5   3   7   -0.20    4.70
   5   3   7    1.40    5.40
  -5   3  -7    3.00    5.40
   5   3   7    7.30    4.30
   5   3   7   -2.20    4.20
   6  -3   7   88.19    8.90
   6  -3   7   85.49    8.10
   6  -3   7   90.99    8.30
   6  -3   7   82.19    9.30
   6  -3   7   85.19   11.40
   6  -3   7   83.99    9.10
   6   3   7   67.99    8.90
   6   3   7  127.89   17.90
   6   3   7   81.39    8.70
   6   3   7   73.29    7.60
   6   3   7   83.39   10.30
   6   3   7   89.99   10.00
   6   3   7   70.19    8.20
   7  -3   7   42.50    7.50
   7  -3   7   42.90    7.20
   7  -3   7   44.00    7.50
   7  -3   7   42.80    8.00
   7   3   7   47.70   13.00
   7   3   7   27.90    5.20
   7   3   7   13.30   10.50
   7   3   7   22.10    6.60
   7   3   7   44.80    6.10
   7   3   7   35.30    6.00
   8  -3   7    0.70    4.40
   8  -3   7    7.60    4.40
   8  -3   7    2.60    3.30
   8   3   7   14.10    5.30
   8   3   7    4.60    4.70
   8   3   7    5.40    3.20
   9  -3   7    5.00    3.10
   9  -3   7   10.70    3.30
   9  -3   7   14.10    3.50
   9   3   7    9.10    2.70
   9   3   7    7.80    3.10
   9   3   7    7.70    4.60
   9  -4  -7   -1.90    3.10
   8  -4  -7    4.40    3.90
   8   4  -7    8.40    4.10
   7  -4  -7   41.70    5.80
   7   4  -7   44.10   10.20
   7   4  -7   28.00    5.10
   6  -4  -7   84.99    8.50
   6  -4  -7  101.89   11.70
  -6  -4   7  104.69   15.40
  -6   4   7   89.79   12.80
   6   4  -7   84.59   11.20
  -5  -4   7    9.30    5.70
   5  -4  -7    4.50    3.60
   5  -4  -7    6.60    5.80
  -5   4   7    7.40    5.20
   5   4  -7    3.70    5.90
  -5   4   7    7.20    6.60
   5   4  -7    3.90    4.60
   4  -4  -7   22.80    4.80
  -4  -4   7   33.30    6.20
   4  -4  -7   36.70    6.70
  -4   4   7   14.30    5.30
  -4   4   7   18.10    6.00
   4   4  -7   30.40    6.90
   4   4  -7   28.40    6.50
  -3  -4   7  546.15   26.60
   3  -4  -7  543.85   26.80
   3  -4  -7  474.85   23.90
   3  -4  -7  509.05   25.10
   3   4  -7  519.95   25.90
  -3   4   7  520.95   26.30
   3   4  -7  532.75   26.40
  -3   4   7  549.25   26.80
  -2  -4   7  134.19    8.90
   2  -4  -7  144.29   11.40
  -2  -4   7  168.18   11.00
   2  -4  -7  167.78   10.70
   2   4  -7  152.68   10.90
  -2   4   7  162.18   11.50
   2   4  -7  165.18   11.80
  -2   4   7  158.68   11.20
  -1  -4   7    1.90    3.00
  -1  -4   7    1.60    3.20
   1  -4  -7   -2.10    3.30
   1  -4  -7    1.30    3.70
   1   4  -7    3.10    4.10
   1   4  -7   -1.00    4.70
  -1   4   7    0.40    3.00
  -1   4   7    0.80    3.90
   0  -4  -7    2.30    3.50
   0  -4   7    4.00    3.50
   0  -4   7    3.60    3.30
   0  -4  -7   -2.00    3.20
   0   4   7   -1.40    3.50
   0   4   7    1.20    3.90
   0   4  -7    1.40    4.60
   0   4  -7    3.00    3.20
   1  -4   7  124.19   10.20
  -1  -4  -7  146.99   10.20
  -1  -4  -7  130.59    8.80
  -1   4  -7  120.09    8.60
  -1   4  -7  123.19   10.90
  -2  -4  -7  218.88   12.10
   2  -4   7  238.28   15.30
  -2  -4  -7  237.28   14.60
  -2   4  -7  250.47   14.10
  -2   4  -7  221.68   13.50
  -2   4  -7  212.78   14.80
   3  -4   7    6.70    6.20
  -3  -4  -7    2.80    2.50
  -3  -4  -7    4.70    3.60
  -3   4  -7   22.80    6.50
  -3   4  -7    5.70    3.60
  -3   4  -7    8.00    4.50
   4  -4   7   72.09    9.90
  -4   4  -7   63.99    8.70
  -4   4  -7   76.49    8.00
  -4   4  -7   84.99   10.50
   5  -4   7   12.70    4.90
   5  -4   7   10.00    5.00
   5  -4   7    4.50    4.80
   5  -4   7    8.50    4.40
   5  -4   7    9.00    4.70
   5  -4   7   10.70    4.60
   5   4   7    8.10    4.30
   5   4   7    5.30    8.50
   5   4   7   14.10    5.20
  -5   4  -7   15.90    7.70
   5   4   7    9.30    5.20
   5   4   7   11.90    5.40
   5   4   7   13.40    4.40
   5   4   7    0.80    4.40
   5   4   7   11.40    9.40
  -5   4  -7    2.60    5.60
   6  -4   7  154.68   11.50
   6  -4   7  118.99   11.80
   6  -4   7  140.39   10.50
   6  -4   7  145.09   11.30
   6  -4   7  145.69   11.70
   6   4   7  129.99   11.00
   6   4   7  144.49   12.30
   6   4   7  142.49   12.30
   6   4   7  141.79   11.20
   6   4   7  131.39   11.60
   7  -4   7    0.70    5.20
   7  -4   7   -0.50    4.80
   7  -4   7   -5.30    4.60
   7  -4   7   -2.10    4.30
   7   4   7    3.40   10.80
   7   4   7    0.80    5.00
   7   4   7   -0.40    9.90
   7   4   7   -0.40    2.90
   7   4   7    0.50    3.20
   8  -4   7   54.09    6.30
   8  -4   7   53.69    6.10
   8  -4   7   41.40    6.40
   8   4   7   50.49   11.60
   8   4   7   55.49    6.40
   8   4   7   29.60    4.50
   8   4   7   56.89    6.10
   9  -4   7   -0.30    2.60
   9  -4   7    3.10    3.40
   9   4   7   -1.10    4.90
   9   4   7   -5.50    2.80
   9  -5  -7    1.30    3.00
   8  -5  -7    7.70    4.30
   8   5  -7    4.00    3.60
   7  -5  -7   13.20    4.60
   7   5  -7   17.30    6.70
   7   5  -7   28.80   10.10
   6  -5  -7    6.00    4.00
   6   5  -7    1.60    4.40
   6   5  -7    2.80    5.90
   6   5  -7   11.30    7.90
   5  -5  -7   84.19    8.20
  -5  -5   7   99.89   11.70
   5   5  -7   96.89   11.00
   5   5  -7   70.09    7.70
  -5   5   7   79.89   10.20
  -5   5   7   83.69   11.10
   5   5  -7   84.39   10.90
   4  -5  -7   98.09   11.00
  -4  -5   7  109.19   11.30
   4  -5  -7  107.49    9.00
   4   5  -7  117.49   11.70
  -4   5   7   99.09   11.30
  -4   5   7  122.19   12.40
   4   5  -7  113.89   11.60
   3  -5  -7   11.40    5.90
   3  -5  -7    8.60    5.20
  -3  -5   7    3.40    5.00
  -3   5   7    4.80    5.70
   3   5  -7   11.90    5.20
   3   5  -7   10.30    4.60
  -3   5   7    3.10    5.00
   2  -5  -7  155.88   12.30
  -2  -5   7  156.88   11.40
  -2  -5   7  149.99   10.00
   2  -5  -7  151.88   11.30
  -2  -5   7  152.48   12.10
   2   5  -7  153.38   12.40
  -2   5   7  169.88   12.40
  -2   5   7  171.78   12.50
   2   5  -7  152.58   11.50
  -1  -5   7  108.79    9.00
  -1  -5   7   84.79    9.20
   1  -5  -7   95.09    9.60
   1  -5  -7   94.79    8.70
  -1  -5   7   98.89    8.70
  -1   5   7   94.29    9.30
  -1   5   7   90.69    9.60
   1   5  -7  102.39    9.30
   1   5  -7   89.09    9.50
   0  -5   7    6.60    4.70
   0  -5   7    6.10    3.80
   0  -5   7   -0.40    3.60
   0  -5  -7   10.80    4.30
   0  -5  -7   -1.30    3.80
   0   5  -7    0.90    5.00
   0   5   7    1.50    4.90
   0   5  -7    4.00    4.10
  -1  -5  -7    4.90    3.80
  -1  -5  -7    0.50    3.80
   1  -5   7    6.30    5.30
  -1   5  -7    7.20    4.70
  -1   5  -7    2.30    5.30
  -2  -5  -7   37.60    5.50
  -2  -5  -7   50.19    7.40
   2  -5   7   51.29    7.90
  -2   5  -7   36.20    5.90
  -2   5  -7   37.00    7.40
  -2   5  -7   51.69    6.80
  -3  -5  -7    7.70    4.90
  -3  -5  -7   -1.80    2.90
   3  -5   7   -2.80    4.80
  -3   5  -7    8.90    4.70
  -3   5  -7    4.90    6.10
  -3   5  -7    1.00    3.70
   4  -5   7   20.90    5.10
   4  -5   7   22.50    8.70
   4  -5   7   20.30    4.90
   4  -5   7   21.50    6.20
   4  -5   7   18.90    4.80
   4  -5   7   19.90    5.80
  -4   5  -7    2.20    4.70
  -4   5  -7   20.30    7.60
  -4   5  -7   15.50    5.90
   4   5   7   16.60    4.80
   4   5   7   27.70    5.80
   4   5   7   19.10    9.90
   4   5   7   18.30    5.00
   4   5   7   19.80    7.40
   4   5   7   18.50    5.60
   4   5   7   15.90    4.60
   5  -5   7   34.00    6.20
   5  -5   7   42.80    6.40
   5  -5   7   42.90    6.80
   5  -5   7   35.00    5.70
   5  -5   7   15.70    7.60
   5  -5   7   43.00    7.40
  -5   5  -7   30.40    8.30
   5   5   7   39.70    7.80
   5   5   7   41.00    6.50
   5   5   7   36.40    6.70
   5   5   7   36.70    6.50
   5   5   7   39.50    6.90
   6  -5   7  164.28   12.10
   6  -5   7  144.69   11.10
   6  -5   7  149.79   11.70
   6  -5   7  142.39   12.10
   6   5   7  155.08   18.20
   6   5   7  162.68   13.70
   6   5   7  153.68   11.60
   6   5   7  149.79   12.00
   6   5   7  166.88   12.00
   6   5   7  160.88   12.90
   7  -5   7   12.80    6.00
   7  -5   7   20.20    5.80
   7  -5   7   15.20    5.10
   7  -5   7    3.70    4.50
   7   5   7   13.20    5.60
   7   5   7   24.30    5.90
   7   5   7   12.60    9.40
   7   5   7    8.40    4.90
   7   5   7    4.80   11.70
   8  -5   7   -3.10    3.90
   8  -5   7    2.30    3.10
   8  -5   7    3.00    4.10
   8   5   7    4.40   10.90
   8   5   7    5.90    3.50
   8   5   7    1.50    2.70
   8   5   7    2.10    3.60
   9  -6  -7   41.00    5.40
  -9   6   7   48.40    6.20
   8  -6  -7   16.90    4.70
   8   6  -7   11.10    3.90
   7  -6  -7   18.80    5.00
   7   6  -7   23.60    5.80
   6  -6  -7    7.40    4.30
   6   6  -7   -3.30    7.40
   6   6  -7    3.20    5.40
   6   6  -7    4.10    5.10
  -5  -6   7   17.90    7.00
   5  -6  -7   47.60    6.40
   5   6  -7   27.30    8.50
  -5   6   7   74.79   11.60
   5   6  -7   45.90    9.20
  -5   6   7   28.30    9.10
   5   6  -7   32.70    5.80
   4  -6  -7   71.49   10.80
   4  -6  -7   46.40    7.00
  -4  -6   7   65.19    9.50
  -4   6   7   66.19   10.60
   4   6  -7   30.80    8.20
   4   6  -7   60.99    8.80
  -4   6   7   36.20    8.60
   3  -6  -7    4.60    4.70
   3  -6  -7   -2.20    4.40
  -3  -6   7   -0.30    4.50
  -3   6   7    0.20    5.50
  -3   6   7   -1.90    4.90
   3   6  -7   -0.90    5.20
   3   6  -7   -0.10    5.80
  -2  -6   7  167.68   12.40
   2  -6  -7  181.98   13.90
  -2  -6   7  177.68   13.70
   2  -6  -7  184.08   13.90
   2   6  -7  178.78   14.00
  -2   6   7  181.48   13.60
  -2   6   7  168.88   13.80
   2   6  -7  184.28   13.20
   1  -6  -7   67.99    8.80
  -1  -6   7   77.09    8.80
  -1  -6   7   61.69    7.50
  -1  -6   7   69.69    8.20
   1  -6  -7   75.79    9.00
  -1   6   7   56.49    7.40
  -1   6   7   70.29    9.20
   1   6  -7   90.39    9.90
   1   6  -7   72.59    8.00
   0  -6  -7   90.39    9.70
   0  -6   7   88.59    9.30
   0  -6  -7   88.49    9.30
   0  -6   7   92.69    9.40
   0  -6   7   89.69    9.40
   0   6  -7   86.09    9.50
   0   6   7   82.59   10.00
   0   6  -7   96.69    8.70
   0   6  -7   99.79   10.40
  -1  -6  -7    2.30    4.10
  -1  -6  -7   11.80    6.10
   1  -6   7    3.60    4.80
  -1   6  -7    6.10    4.50
  -1   6  -7   11.90    6.30
  -2  -6  -7    3.80    5.50
  -2  -6  -7   -5.50    3.60
   2  -6   7   14.60    7.00
  -2   6  -7    3.70    6.00
  -2   6  -7   11.40    5.10
   3  -6   7   30.80    8.10
  -3  -6  -7   19.00    4.40
  -3  -6  -7   29.90    6.90
  -3   6  -7   17.50    7.70
  -3   6  -7   10.40    5.40
  -3   6  -7   20.10    6.00
   4  -6   7   39.60    4.80
   4  -6   7   41.10    6.00
   4  -6   7   32.80    8.60
   4  -6   7   50.19    6.50
   4  -6   7   47.50    6.40
   4  -6   7   56.59    7.00
   4   6   7   57.39    6.90
   4   6   7   45.00    6.90
  -4   6  -7   31.30    6.60
   4   6   7   40.90    7.90
   4   6   7   43.90    7.00
  -4   6  -7   65.39   10.80
  -4   6  -7   33.70    8.90
   4   6   7   47.20    6.60
   5  -6   7   23.70    5.20
   5  -6   7   26.30    5.80
   5  -6   7   16.90    5.60
   5  -6   7   30.40    6.20
   5   6   7   18.00    5.70
   5   6   7   13.60    9.10
   5   6   7   14.50    6.10
   5   6   7   21.20    6.30
   5   6   7   13.90    5.30
   6  -6   7   50.59    7.40
   6  -6   7   33.10    6.30
   6  -6   7   53.79    8.10
   6   6   7   36.70    9.10
   6   6   7   42.60   14.20
   6   6   7   30.90    7.10
   6   6   7   26.00    6.40
   6   6   7   32.30    6.70
   7  -6   7    8.70    5.60
   7  -6   7   26.70    5.10
   7  -6   7   28.10    5.60
   7   6   7   26.00   20.20
   7   6   7    6.40    9.30
   7   6   7   27.80   13.20
   7   6   7   14.70    4.20
   7   6   7   30.90    5.30
   8  -6   7    7.30    3.10
   8  -6   7   13.50    4.40
   8   6   7   10.70    3.60
   8   6   7   17.10    3.60
   8   6   7   12.60    8.20
   9  -7  -7    2.30    2.50
  -9   7   7   11.00    4.40
   8  -7  -7   -0.40    3.60
   8  -7  -7    1.00    4.00
  -8   7   7   -1.20    4.50
   8   7  -7    4.60    4.20
   7  -7  -7    1.80    4.00
   7  -7  -7    5.30    5.60
   7   7  -7    4.40    4.90
   6  -7  -7   42.20    6.40
   6  -7  -7   24.70    6.20
   6   7  -7   20.70    5.90
   5  -7  -7    5.30    4.10
   5   7  -7    3.60    4.80
  -4  -7   7    5.00    6.80
   4  -7  -7    3.90    3.90
   4  -7  -7   -1.10    6.40
  -4   7   7    2.40    6.20
  -4   7   7  -13.90    6.60
  -4   7   7    0.30    3.90
   4   7  -7   -6.80    6.40
   4   7  -7   -0.60    6.50
  -3  -7   7   67.39    9.20
   3  -7  -7   93.59   12.00
   3  -7  -7   73.29   10.00
   3   7  -7   71.39   10.00
   3   7  -7   73.19    9.50
  -3   7   7   85.39   11.90
  -3   7   7   70.89   10.50
   2  -7  -7   45.60    8.80
  -2  -7   7   25.70    6.90
   2  -7  -7   37.80    8.10
  -2  -7   7   35.50    6.90
  -2   7   7   22.20    7.50
   2   7  -7   34.20    7.70
  -2   7   7   21.60    6.50
   2   7  -7   37.50    8.60
  -1  -7   7    3.60    4.60
  -1  -7   7    4.40    5.50
   1  -7  -7    2.60    5.50
   1  -7  -7   -2.70    4.70
  -1  -7   7   -3.70    5.00
   1   7  -7   -1.70    6.80
  -1   7   7   -3.50    5.70
   1   7  -7   -2.90    6.10
   0  -7  -7   36.30    6.50
   0  -7   7   35.20    7.00
   0  -7   7   34.70    7.20
   0  -7  -7   44.80    8.20
   0  -7   7   41.40    7.90
   0   7   7   31.90    8.10
   0   7  -7   36.60    6.90
   0   7  -7   34.00    7.80
   0   7  -7   22.60    5.70
   1  -7   7   15.60    6.90
  -1  -7  -7    4.20    5.00
  -1  -7  -7    2.90    4.90
   1  -7   7   11.30    6.60
  -1   7  -7    8.10    5.80
  -1   7  -7   20.40    7.10
  -2  -7  -7    2.70    5.10
  -2  -7  -7   11.40    5.60
   2  -7   7    4.70    5.70
  -2   7  -7    1.00    6.40
  -2   7  -7   12.20    6.80
  -3  -7  -7  142.49   13.70
  -3  -7  -7  113.09   10.00
   3  -7   7  109.69    8.10
   3  -7   7  119.39    9.30
   3  -7   7  105.99    9.30
   3  -7   7  101.39    8.90
   3  -7   7  128.59   13.80
  -3   7  -7  113.89   12.70
   3   7   7  119.39   10.40
   3   7   7  107.49    9.30
   3   7   7  124.99    9.90
  -3   7  -7  118.19   12.50
   3   7   7  113.39    9.90
  -3   7  -7  102.79    8.80
   3   7   7  117.59    9.10
   4  -7   7    2.60    4.20
   4  -7   7    0.20    3.00
   4  -7   7    0.40    4.30
   4  -7   7   -0.50    2.40
   4   7   7   -1.40    6.20
   4   7   7    0.00    4.30
  -4   7  -7   -5.20    8.50
   4   7   7   -0.40    4.60
   4   7   7    3.20    5.50
   4   7   7    0.00    5.30
  -4   7  -7    1.20    3.60
  -4   7  -7   -5.50    7.80
   5  -7   7   18.60    5.20
   5  -7   7   18.30    5.80
   5  -7   7   20.70    4.70
   5  -7   7   12.00    5.40
   5   7   7   15.90    6.10
   5   7   7   15.60    6.00
   5   7   7   13.50    6.20
   5   7   7   18.60    5.70
   5   7   7    0.80   10.80
   6  -7   7   44.10    6.70
   6  -7   7   44.80    6.40
   6  -7   7   46.10    7.20
   6  -7   7   43.30    7.40
   6   7   7   30.60    6.70
   6   7   7   37.40    7.00
   6   7   7   27.00    6.60
   6   7   7   40.10   10.10
   6   7   7   49.70   16.00
   7  -7   7   11.50    4.80
   7  -7   7   11.20    5.50
   7  -7   7   11.00    4.70
   7   7   7    0.10    9.30
   7   7   7    1.70    4.90
   7   7   7   11.80   11.60
   7   7   7   -4.80    4.10
   7   7   7  -10.40   13.30
   8  -7   7   -1.20    3.20
   8  -7   7    3.70    2.70
   8   7   7    0.50    3.60
   8   7   7   -1.90    2.60
   8   7   7    9.80   10.50
   8  -8  -7    0.30    2.40
   8  -8  -7   -3.60    3.40
  -8   8   7   -1.90    3.20
   8   8  -7    2.70    3.20
   7  -8  -7   -0.60    3.80
  -7   8   7    3.30    3.60
   7   8  -7    0.80    4.70
   6  -8  -7   40.10    6.40
   6  -8  -7   20.00    5.70
  -6   8   7   32.90    6.10
   6   8  -7   27.30    6.40
   5  -8  -7    2.80    4.20
  -5   8   7    2.50    4.50
   5   8  -7   -1.30    5.10
   4  -8  -7    3.20    4.00
  -4  -8   7   -1.80    7.50
  -4   8   7    5.20    9.20
  -4   8   7    3.70    4.20
  -4   8   7   12.80    8.20
  -4   8   7    1.80    4.20
  -3  -8   7   21.50    8.10
   3  -8  -7   20.50    8.30
   3  -8  -7   19.90    7.10
   3  -8  -7   15.20    4.60
  -3   8   7   12.10    8.10
   3   8  -7    1.70    7.10
  -3   8   7   21.40    4.90
   3   8  -7   16.80    5.80
  -3   8   7   19.80    9.30
  -3   8   7   17.50    4.90
   2  -8  -7  130.79   12.70
   2  -8  -7  112.09   12.20
  -2  -8   7  113.29   11.80
  -2  -8   7  150.08   13.30
  -2   8   7  123.29   13.60
  -2   8   7  110.19    9.20
   2   8  -7   91.89   10.70
   2   8  -7   91.59   11.20
  -2   8   7  134.19   15.10
  -1  -8   7   98.49   11.00
  -1  -8   7   75.89    9.80
  -1  -8   7  107.29   11.20
   1  -8  -7  113.19   12.10
   1  -8  -7  104.89   12.20
   1   8  -7  109.69   11.70
  -1   8   7   98.59   12.10
   1   8  -7  122.09   12.60
   0  -8   7   10.00    5.40
   0  -8  -7   16.30    6.70
   0  -8   7    0.80    6.00
   0  -8  -7    8.90    5.20
   0   8  -7    1.90    5.30
   0   8  -7    2.70    6.80
   0   8  -7    4.10    7.80
  -1  -8  -7   37.70    6.70
   1  -8   7   47.00    9.50
   1  -8   7   37.70    7.90
  -1  -8  -7   28.20    8.70
   1  -8   7   34.50    5.10
  -1   8  -7   30.00    7.00
   1   8   7   21.50    8.40
  -1   8  -7   37.80    8.40
  -1   8  -7   41.90    7.90
   2  -8   7   76.59    7.70
   2  -8   7   75.99    7.20
  -2  -8  -7   71.99    9.00
   2  -8   7   83.29   11.20
  -2  -8  -7   77.99   10.30
   2   8   7   80.19    7.70
   2   8   7   90.99   12.20
   2   8   7   78.99    8.60
  -2   8  -7   79.49   10.40
   2   8   7   79.69    8.90
   2   8   7   68.09    7.60
  -2   8  -7   91.99   12.10
  -2   8  -7   77.39    8.00
  -3  -8  -7  280.87   19.60
   3  -8   7  264.47   15.80
   3  -8   7  269.37   15.30
  -3  -8  -7  291.97   17.60
   3  -8   7  289.07   15.60
   3  -8   7  269.47   14.70
   3   8   7  280.07   17.60
  -3   8  -7  264.77   15.40
   3   8   7  270.97   15.00
   3   8   7  296.27   16.30
   3   8   7  256.07   15.50
   3   8   7  214.08   19.00
   3   8   7  268.27   15.40
   4  -8   7   -1.90    2.70
   4  -8   7   -0.90    4.60
   4  -8   7   -2.60    4.20
   4  -8   7   -1.30    4.20
   4   8   7    4.70    5.10
   4   8   7    0.00    4.80
   4   8   7    2.00    5.80
  -4   8  -7    4.60    4.20
   4   8   7    0.90    7.50
   4   8   7    8.10    9.50
   5  -8   7   14.10    5.50
   5  -8   7   16.50    5.20
   5  -8   7   23.70    4.80
   5  -8   7   17.30    5.80
   5   8   7   32.30    7.10
   5   8   7   17.00    5.90
   5   8   7    2.70   13.30
   5   8   7   19.10    7.00
  -5   8  -7   20.50    5.20
   6  -8   7    2.20    3.70
   6  -8   7    5.00    4.40
   6  -8   7    0.80    4.90
   6   8   7   -2.20    3.60
   6   8   7    7.30    5.70
   6   8   7   18.10   11.20
  -6   8  -7    2.40    4.20
   6   8   7   -0.90   15.10
   7  -8   7   23.90    5.60
   7  -8   7   23.10    4.50
   7   8   7   37.40   13.80
   7   8   7   25.40    4.50
   7   8   7   21.80    4.30
   8  -8   7   21.60    3.90
   8   8   7   14.60    3.50
   8   8   7   14.00    2.90
   8  -9  -7   -1.10    3.10
   8  -9  -7   -1.70    2.00
  -8   9   7    1.10    3.00
   8   9  -7    2.30    3.40
   7  -9  -7    9.70    3.40
   7  -9  -7    2.90    5.20
  -7   9   7    2.10    4.80
   7   9  -7    3.10    4.60
   6  -9  -7    2.00    4.20
  -6   9   7    1.30    3.30
   6   9  -7   -2.30    3.80
   5  -9  -7   -0.30    2.80
   5   9  -7   -5.70    5.10
  -5   9   7   -0.30    4.70
   4  -9  -7    0.20    3.90
  -4   9   7    6.30    4.80
  -4   9   7    1.90    4.50
   3  -9  -7    1.60    4.00
   3  -9  -7    8.20    7.50
  -3   9   7  -10.50    9.10
   3   9  -7    7.40    5.70
  -3   9   7    5.70    8.60
  -3   9   7    4.80    4.40
  -3   9   7    0.50    4.10
  -2  -9   7   53.09    8.80
   2  -9  -7   27.00    7.90
  -2  -9   7   32.60    5.80
   2  -9  -7   34.50    8.90
  -2  -9   7   53.59    8.90
  -2   9   7   30.80    5.70
  -2   9   7   38.90   10.20
   2   9  -7   36.40    6.00
   2   9  -7   42.80    6.50
  -2   9   7   49.90    6.50
  -1  -9   7   -0.20    3.60
   1  -9  -7  -13.70    5.60
  -1  -9   7   -0.30    6.90
  -1  -9   7   -5.60    6.50
   1  -9  -7   -1.90    6.90
   1   9  -7    0.30    5.30
   1   9  -7   11.50   12.90
  -1   9   7   -5.60    6.90
  -1   9   7   -1.50    3.60
   1   9  -7    4.40    4.60
   0  -9   7   55.99    9.10
   0  -9   7   62.69    9.70
   0  -9   7   58.39    7.40
   0  -9  -7   78.29   11.00
   0  -9  -7   55.79    9.70
   0   9  -7   60.79   10.90
   0   9  -7   62.49    7.90
   0   9   7   57.19    7.20
  -1  -9  -7    2.30    6.30
   1  -9   7    5.70    3.80
   1  -9   7    7.50    7.70
  -1  -9  -7   14.30    8.60
   1   9   7    4.90    4.70
   1   9   7    2.60    4.90
  -1   9  -7   -2.50    7.70
   1   9   7    3.40    3.80
  -1   9  -7    1.10    7.60
  -1   9  -7    2.30    4.40
   2  -9   7   42.40    6.30
   2  -9   7   41.10    5.70
  -2  -9  -7   41.00   10.30
   2  -9   7   65.79   11.70
  -2  -9  -7   51.49    8.80
  -2   9  -7   41.60    9.90
   2   9   7   40.10    6.00
   2   9   7   34.80    6.90
  -2   9  -7   44.40    6.30
   2   9   7   55.29    6.70
   2   9   7   38.40    6.90
   3  -9   7    8.70    4.90
   3  -9   7    2.80    4.80
   3  -9   7    5.00    3.50
  -3   9  -7    3.00    4.40
   3   9   7    2.90    3.90
   3   9   7    5.60    4.70
   3   9   7   14.10    5.30
   3   9   7    8.90    8.10
   3   9   7    1.70    5.50
   4  -9   7    4.20    5.20
   4  -9   7   -0.40    4.80
   4  -9   7   -0.80    3.20
   4  -9   7    0.10    4.60
   4   9   7   -6.50    3.30
   4   9   7    3.40    5.00
   4   9   7   -0.50    6.10
   4   9   7    0.90   11.00
  -4   9  -7    1.00    4.30
   5  -9   7    2.50    4.90
   5  -9   7    7.40    5.40
   5  -9   7    8.60    3.50
   5  -9   7    5.40    4.50
   5   9   7    3.70    4.50
   5   9   7    6.00    5.30
  -5   9  -7    5.30    4.50
   5   9   7   23.70   14.50
   5   9   7    3.50    8.40
   6  -9   7    0.20    4.60
   6  -9   7    2.20    4.20
   6  -9   7    6.10    4.90
  -6   9  -7    2.40    3.90
   6   9   7    4.40    5.40
   6   9   7   -6.80   11.60
   6   9   7    3.50    5.50
   6   9   7    3.50   10.60
   7  -9   7    4.10    3.10
   7  -9   7    3.00    3.10
   7   9   7   -6.20    3.90
   7   9   7    2.50    8.80
   7   9   7   -2.30    3.90
   7 -10  -7   14.40    4.50
   7 -10  -7    6.10    4.70
  -7  10   7   10.60    4.70
   7  10  -7    8.00    4.60
   6 -10  -7   -0.50    5.50
   6 -10  -7    0.30    2.90
  -6  10   7    1.70    3.30
   6  10  -7    4.30    4.20
   5 -10  -7   10.40    4.80
   5  10  -7   12.10    6.30
  -5  10   7   22.80    5.90
   4 -10  -7   75.09    8.70
  -4  10   7   78.39    8.80
  -4  10   7   66.79    8.70
   3 -10  -7    9.40    4.70
  -3  10   7    4.50    4.60
  -3  10   7    8.70    5.90
  -2 -10   7    3.20    4.20
   2  10  -7   -1.50    5.50
  -2  10   7    4.30    4.50
  -2  10   7    8.40    4.80
  -1 -10   7    3.40    4.00
   1  10  -7    8.80    6.20
   1  10  -7    0.40    4.50
  -1  10   7    3.90    4.50
   0 -10   7    7.60    7.40
   0 -10   7    1.30    4.00
   0  10   7   -1.00    4.00
   0  10  -7    1.10    4.70
   1 -10   7  270.27   15.40
   1  10   7  249.68   16.00
  -1  10  -7  255.57   15.80
   1  10   7  238.68   14.80
   1  10   7  263.67   15.80
   2 -10   7   47.70    6.30
   2 -10   7   39.40    6.40
  -2  10  -7   43.40    6.80
   2  10   7   35.00    5.60
   2  10   7   44.10    6.40
   2  10   7   20.90    6.60
   3 -10   7   20.30    7.10
   3 -10   7   23.00    5.80
   3 -10   7   25.50    5.00
   3  10   7   13.60    6.40
   3  10   7   12.30    6.40
   3  10   7   27.10    6.00
   3  10   7   23.00    6.00
  -3  10  -7   30.00    6.10
   4 -10   7   36.70    6.50
   4 -10   7   58.49    6.50
   4 -10   7   54.39    7.30
   4 -10   7   44.70    6.90
   4  10   7   34.90    7.60
   4  10   7   39.30    6.50
  -4  10  -7   47.20    6.90
   4  10   7   37.10   12.40
   4  10   7   40.40    7.80
   5 -10   7    9.50    5.10
   5 -10   7    3.60    3.20
   5 -10   7    4.50    3.60
   5 -10   7   -5.60    4.20
   5  10   7    2.20    5.10
  -5  10  -7    5.20    4.50
   5  10   7  -10.20    9.20
   5  10   7   -4.50   13.30
   5  10   7    7.60    5.90
   6 -10   7   -0.10    3.50
   6 -10   7   -0.40    2.80
   6 -10   7    3.00    3.20
   6  10   7    0.70    4.80
  -6  10  -7    3.00    3.90
   6  10   7    6.30    4.80
   6  10   7    5.20    7.90
   7 -10   7    1.30    3.20
   7 -10   7    0.00    1.60
   7  10   7    2.90    5.90
   7  10   7    0.40    3.50
   7  10   7    0.30    2.40
   7 -11  -7   -2.70    2.40
  -7  11   7    1.20    2.80
   7  11  -7   -6.80    3.10
   7  11  -7   -2.00    3.60
   6 -11  -7    6.20    4.40
  -6  11   7   11.20    3.90
   6  11  -7    7.30    5.20
   5 -11  -7   -3.30    4.00
  -5  11   7    4.60    5.10
   5  11  -7    5.20    4.20
   4 -11  -7   30.50    5.40
  -4  11   7   40.70    6.70
  -4  11   7   25.80    5.90
   3 -11  -7   48.90    7.10
  -3  11   7   53.99    7.40
  -3  11   7   56.09    7.50
   3  11  -7   28.10    6.40
  -2 -11   7  158.68   11.90
  -2  11   7  160.68   12.70
   2  11  -7  153.08   11.90
  -1 -11   7   66.39    8.40
   1  11  -7   66.69    7.90
  -1  11   7   80.29    9.60
   1  11  -7   53.49    7.40
   0 -11   7   -2.10    4.00
   0  11   7   13.80    5.10
   0  11  -7    4.80    5.40
   0  11  -7    4.50    5.10
   1 -11   7   18.30    5.50
   1 -11   7   24.80    5.50
   1  11   7   14.80    6.20
  -1  11  -7   30.40    6.50
   1  11   7   21.70    5.40
   1  11   7   10.20    5.40
   2 -11   7   99.29    9.60
   2 -11   7   86.59    8.90
   2 -11   7   87.89    9.20
   2  11   7   82.29    9.70
  -2  11  -7   95.19   10.70
   2  11   7   94.49   10.50
   2  11   7   76.79    9.70
   3 -11   7   19.60    5.60
   3 -11   7   35.50    5.60
   3 -11   7   16.60    6.80
   3  11   7   37.40    7.00
   3  11   7   22.10    6.70
   3  11   7   31.50    6.30
  -3  11  -7   26.10    6.30
   3  11   7   21.10    6.30
   4 -11   7   -2.90    3.60
   4 -11   7   -6.30    4.10
   4 -11   7    1.10    5.00
   4  11   7   -2.90    6.70
  -4  11  -7    2.90    5.00
   4  11   7  -10.70    6.50
   4  11   7    2.90    5.00
   4  11   7   -2.40    4.00
   5 -11   7    3.20    2.90
   5 -11   7   -4.10    4.40
   5 -11   7    0.90    3.90
   5 -11   7   -1.30    4.10
   5  11   7   -1.00    5.80
   5  11   7    4.80    5.50
   5  11   7    4.80    3.40
  -5  11  -7    0.60    3.10
   6 -11   7    0.50    2.20
   6 -11   7    1.80    2.60
   6 -11   7   -6.60    3.20
  -6  11  -7   -2.00    3.70
   6  11   7    0.90    4.90
   6  11   7    1.50    4.00
   6  11   7    1.90    4.20
   6 -12  -7    0.40    2.70
   6  12  -7   -1.10    2.90
  -6  12   7    7.40    4.00
   5 -12  -7   -0.70    2.80
  -5  12   7   -1.30    4.10
  -5  12   7    2.50    4.20
   5  12  -7   -4.80    3.20
   4 -12  -7   -0.20    4.20
  -4  12   7   -1.00    4.50
  -4  12   7   -0.10    4.30
   4  12  -7   -1.90    3.50
   3 -12  -7   25.10    5.70
   3  12  -7   15.00    4.10
  -3  12   7   16.80    7.60
  -3  12   7   29.80    6.40
  -2 -12   7   23.40    4.80
  -2  12   7   36.10    6.90
   2  12  -7   35.00    6.70
  -1 -12   7   28.60    5.90
  -1  12   7   36.80    7.00
   1  12  -7   41.40    7.00
   1  12  -7   35.20    6.70
   0 -12   7   -5.60    4.00
   0  12   7    2.40    4.90
   0  12  -7   -4.50    4.50
   0  12  -7    0.00    5.10
   0  12   7   -4.70    5.10
   1 -12   7   22.90    5.80
   1 -12   7   30.70    5.90
  -1  12  -7   31.50    6.70
   1  12   7   19.00    6.40
   1  12   7   24.50    5.90
   2 -12   7    0.00    4.20
   2 -12   7   -0.70    3.20
   2 -12   7    4.70    5.40
  -2  12  -7    0.70    5.10
   2  12   7    1.50    4.10
   2  12   7    1.80    4.90
   2  12   7   -1.00    5.50
   3 -12   7   -4.30    4.60
   3 -12   7   -0.80    3.90
   3 -12   7   -0.60    4.70
   3  12   7    2.10    5.50
  -3  12  -7    4.90    5.30
   3  12   7   -2.00    3.80
   4 -12   7   12.90    4.00
   4 -12   7   21.70    4.50
   4 -12   7   18.50    4.40
  -4  12  -7   20.10    5.80
   4  12   7   22.00    5.20
   4  12   7   10.70    6.00
   4  12   7   14.60    3.70
   5 -12   7    0.20    2.80
   5 -12   7   -1.60    2.50
  -5  12  -7   -7.00    4.00
   5  12   7    2.90    3.40
   5  12   7    5.60    5.40
   5  12   7   -4.40    3.70
   5 -13  -7   -2.20    2.70
   5 -13  -7    0.70    2.80
   5 -13  -7   -0.80    2.60
  -5  13   7    2.10    3.80
  -5  13   7    3.50    3.60
   5  13  -7   -3.20    2.60
   4 -13  -7    5.70    4.30
   4 -13  -7    3.20    3.10
  -4  13   7    5.80    3.30
   4  13  -7    1.30    3.40
   3 -13  -7   -0.10    3.90
  -3  13   7   -3.40    2.80
   3  13  -7    2.10    2.80
  -2 -13   7    8.10    4.40
  -2  13   7   -2.70    4.90
  -1 -13   7   -0.80    3.80
  -1  13   7   11.30    5.60
   1  13  -7    2.10    4.70
  -1  13   7   -2.20    5.00
   0 -13   7    2.00    4.30
   0  13   7    2.70    4.80
   0  13  -7    5.30    3.90
   0  13  -7    2.20    4.50
   0  13   7    9.60    5.80
   1 -13   7    7.70    4.60
   1 -13   7    0.30    4.40
   1  13   7    5.40    5.60
  -1  13  -7    7.00    4.10
   1  13   7    6.20    4.80
   2 -13   7    2.20    4.20
   2 -13   7   -0.90    4.40
   2 -13   7    7.00    4.70
   2 -13   7    3.10    4.90
  -2  13  -7   -1.50    3.50
   2  13   7    0.10    3.80
   3 -13   7    8.40    3.60
   3 -13   7   12.00    4.60
   3 -13   7    5.60    4.70
  -3  13  -7    8.00    5.30
   3  13   7   13.70    4.50
   4 -13   7    9.30    4.20
   4 -13   7   23.00    4.00
   4 -13   7   12.90    4.50
   4  13   7   13.60    5.10
  -4  13  -7   22.50    4.50
   5 -13   7   42.00    4.20
   5 -13   7   44.90    4.40
  -5  13  -7   42.40    5.40
   4 -14  -7    3.20    2.70
  -4  14   7   -0.80    2.40
   4  14  -7   -0.10    4.00
   3 -14  -7    6.40    3.30
  -3  14   7    3.10    3.10
   3  14  -7    2.10    3.20
   3  14  -7   11.50    4.50
  -2 -14   7    6.10    3.00
  -2  14   7    8.50    3.90
   2  14  -7    0.50    2.70
  -2  14   7   -4.00    4.00
  -1 -14   7    0.10    2.70
  -1  14   7    0.10    4.70
  -1  14   7   -1.40    4.50
   0 -14   7    7.00    3.70
   0  14   7    5.90    4.80
   0  14   7   12.60    4.10
   0  14  -7   10.00    4.60
   1 -14   7    3.90    3.60
   1 -14   7   -0.60    4.20
   1 -14   7    7.80    3.30
   1 -14   7    5.30    4.10
   1  14   7    3.50    4.30
   1  14   7    5.40    5.30
  -1  14  -7    2.60    3.30
   2 -14   7    0.90    3.50
   2 -14   7   -0.80    2.80
   2 -14   7    4.60    4.10
   2 -14   7    0.60    4.00
  -2  14  -7   -0.80    4.50
   2  14   7    4.00    5.10
   3 -14   7    8.90    4.00
   3 -14   7   -1.10    2.60
   3 -14   7    0.20    2.40
  -3  14  -7    2.50    3.30
   3  14   7    1.90    4.40
   4 -14   7    8.90    2.50
   4  14   7    5.60    3.60
  -4  14  -7    8.10    3.10
  -3  15   7   20.30    3.60
   3  15  -7   16.30    3.10
  -2  15   7   20.00    4.00
   2  15  -7   13.00    3.90
   2  15  -7    6.90    4.20
  -1 -15   7    3.50    3.90
  -1  15   7    2.80    4.00
   1  15  -7    5.00    3.10
  -1  15   7    2.70    4.20
   0 -15   7    2.70    4.10
   0 -15   7    4.30    3.00
   0  15   7   11.90    4.60
   0  15   7    7.70    3.90
   1 -15   7    3.40    3.10
   1 -15   7    3.60    3.60
   1 -15   7    1.60    2.90
  -1  15  -7   -0.30    3.40
   1  15   7    2.50    2.90
   2 -15   7    2.40    3.10
   2 -15   7    6.80    2.70
   2  15   7    5.00    2.80
  -2  15  -7    5.40    3.70
   9   0  -8   -0.40    3.00
   8   0  -8   60.79    7.20
   8   0  -8   70.69   10.10
   7   0  -8  128.89   13.40
   7   0  -8   86.29    9.50
   7   0  -8   96.29    9.00
   6   0  -8   58.29    7.90
  -6   0   8   45.90   10.10
   6   0  -8   42.70    5.70
  -6   0   8   37.30    7.30
  -5   0   8   -1.50    4.10
   5   0  -8   -1.40    4.60
  -5   0   8    0.80    4.90
  -4   0   8  288.37   17.00
   4   0  -8  323.77   18.00
   4   0  -8  356.06   18.30
  -4   0   8  316.27   17.90
  -3   0   8    3.80    3.00
   3   0  -8    0.40    3.70
   3   0  -8   -4.40    4.40
  -3   0   8    2.30    4.10
   2   0  -8  618.84   27.20
  -2   0   8  575.64   25.60
  -2   0   8  603.24   27.30
  -1   0   8    6.10    2.90
   1   0  -8    0.00    2.80
  -1   0   8    1.10    2.60
   0   0   8  127.79    8.50
   0   0   8  125.09    6.90
   0   0  -8  118.79    7.70
   1   0   8   29.50    5.20
  -1   0  -8   30.90    4.30
  -1   0  -8   26.20    2.80
   2   0   8  684.83   32.10
   3   0   8   45.40    6.60
  -3   0  -8   45.10    6.50
  -4   0  -8  165.58   12.60
   4   0   8  163.08   12.90
   5   0   8   34.60    6.10
   5   0   8   19.40    5.70
   5   0   8   35.80    5.90
  -5   0  -8   26.40    7.30
   5   0   8   28.50    5.30
   5   0   8   31.90    5.70
   5   0   8   25.50    5.40
   5   0   8   22.50    5.80
   5   0   8   32.40    5.10
   5   0   8   33.70    5.80
   6   0   8   43.00    7.00
   6   0   8   25.50    5.90
   6   0   8   52.49    7.30
   6   0   8   36.80    7.50
   6   0   8   41.30    6.10
   6   0   8   39.90    6.30
   6   0   8   39.70    9.00
   7   0   8  266.97   17.50
   7   0   8  250.77   15.40
   7   0   8  241.28   15.20
   7   0   8  276.57   16.30
   7   0   8  269.57   15.70
   8   0   8   21.80    6.20
   8   0   8   44.50    5.90
   8   0   8   53.39    5.70
   8   0   8   63.49    9.40
   8   0   8   47.30    6.80
   9   0   8    7.30    3.50
   9   0   8    9.70    4.80
   9   0   8    7.20    2.90
   9  -1  -8   14.70    3.60
   9   1  -8   19.10    3.80
   8  -1  -8    0.40    3.60
   8   1  -8   -3.40    7.90
   8   1  -8   -1.30    3.60
   7  -1  -8    7.10    4.90
   7  -1  -8   -1.10    4.50
   7   1  -8    4.50    3.70
   7   1  -8    6.60    7.60
   6  -1  -8   66.59    7.50
   6  -1  -8   77.99    9.80
  -6  -1   8   63.89    9.10
   6   1  -8   81.69   10.10
  -6   1   8   63.69    8.70
   6   1  -8   68.19    7.50
  -6   1   8   96.79   12.00
  -5  -1   8  248.68   16.30
   5  -1  -8  257.07   15.90
  -5  -1   8  232.28   16.40
   5   1  -8  258.87   16.00
  -5   1   8  238.78   16.60
  -5   1   8  259.67   16.50
  -4  -1   8   25.40    5.00
   4  -1  -8   25.90    5.30
  -4  -1   8   23.50    5.60
   4   1  -8   22.90    5.40
   4   1  -8   27.00    6.00
  -4   1   8   20.40    5.70
  -4   1   8   28.40    5.30
  -3  -1   8   31.20    4.20
  -3  -1   8   26.90    4.90
   3  -1  -8   25.40    4.80
   3  -1  -8   36.90    5.20
   3  -1  -8   25.90    4.10
   3   1  -8   35.60    5.70
  -3   1   8   31.90    4.90
   3   1  -8   28.70    5.30
  -3   1   8   33.60    5.20
   2  -1  -8  402.26   19.30
  -2  -1   8  390.26   18.10
  -2  -1   8  436.16   20.30
  -2   1   8  403.76   18.80
   2   1  -8  410.36   20.30
  -2   1   8  432.76   20.40
   2   1  -8  439.56   20.40
   1  -1  -8   14.80    2.90
  -1  -1   8   10.20    3.00
  -1  -1   8   16.80    3.40
  -1   1   8   16.20    3.40
   1   1  -8   15.70    3.50
  -1   1   8    9.40    2.10
   0  -1  -8   89.59    5.90
   0  -1   8   93.49    5.80
   0  -1   8   83.69    7.40
   0   1  -8   81.49    7.20
   0   1   8   88.79    7.30
   0   1   8   79.89    5.40
  -1  -1  -8    6.30    1.60
  -1  -1  -8    3.60    2.00
   1  -1   8    7.90    4.30
  -1   1  -8    9.60    2.20
  -1   1  -8    6.00    3.60
   1   1   8    1.90    3.90
   2  -1   8   33.60    5.70
   2   1   8   32.50    5.90
  -2   1  -8   37.90    5.70
  -2   1  -8   37.70    4.70
   3  -1   8   14.40    4.90
  -3   1  -8   12.90    3.80
   3   1   8   14.30    5.20
   4  -1   8   28.60    6.90
  -4  -1  -8   26.50    6.40
  -4   1  -8   28.00    6.90
   4   1   8   22.50    6.20
   5  -1   8   21.00    4.90
   5  -1   8   22.90    8.90
  -5  -1  -8   12.90    7.10
   5  -1   8   20.30    4.60
   5  -1   8   20.60    5.40
   5  -1   8    9.70    5.20
   5  -1   8   24.80    5.40
   5  -1   8   15.80    4.80
   5  -1   8   28.20    6.40
   5   1   8   16.60    4.30
   5   1   8   20.80    5.30
   5   1   8   14.40    4.90
   5   1   8   25.40    6.30
  -5   1  -8   16.70    6.90
   5   1   8   17.90    5.60
   5   1   8   20.40    5.70
   5   1   8   13.50    4.40
   5   1   8   15.00    4.50
   5   1   8   27.80    5.70
   6  -1   8  349.57   17.80
   6  -1   8  322.27   17.70
   6  -1   8  303.77   17.80
   6  -1   8  347.47   19.80
   6  -1   8  315.27   17.10
   6  -1   8  332.67   18.50
   6  -1   8  327.67   22.40
   6   1   8  308.77   17.60
   6   1   8  308.27   17.70
   6   1   8  330.77   17.70
   6   1   8  319.37   17.80
   6   1   8  333.07   19.60
   6   1   8  338.87   19.60
   6   1   8  297.17   20.00
   7  -1   8   62.99    7.20
   7  -1   8   76.09    8.60
   7  -1   8   68.99    8.00
   7  -1   8   78.89    9.30
   7  -1   8   67.79    7.90
   7   1   8   72.39    8.20
   7   1   8   60.69    7.00
   7   1   8   58.99    7.70
   7   1   8   51.99    6.40
   7   1   8   64.99    8.10
   8  -1   8    1.80    3.20
   8  -1   8    2.70    3.00
   8  -1   8    2.90    4.50
   8  -1   8   -1.50    4.80
   8   1   8    2.60    5.10
   8   1   8    4.80    3.20
   8   1   8    3.20    3.90
   8   1   8    4.70    4.70
   9  -1   8   -1.00    2.50
   9  -1   8    1.20    3.40
   9   1   8    6.10    3.20
   9   1   8    0.70    2.20
   9   1   8    6.00    3.30
   9  -2  -8    7.10    3.30
   9   2  -8    8.50    3.80
   8  -2  -8   40.80    6.00
   8   2  -8   31.00    9.50
   8   2  -8   20.80    4.60
   7  -2  -8    4.00    3.90
   7  -2  -8    4.40    7.10
   7   2  -8   -8.10    6.90
   7   2  -8   -3.80    3.10
   6  -2  -8    2.00    3.50
  -6  -2   8   -1.30    4.90
   6  -2  -8    7.20    6.10
   6   2  -8    4.20    6.30
  -6   2   8    3.30    6.40
  -6   2   8    9.80    7.00
   6   2  -8    1.40    3.40
  -5  -2   8   45.20    7.30
  -5  -2   8   29.60    6.40
   5  -2  -8   45.50    7.10
  -5   2   8   52.59    8.50
  -5   2   8   30.70    7.20
   5   2  -8   42.50    7.10
  -4  -2   8  536.35   26.30
   4  -2  -8  534.45   25.10
  -4  -2   8  513.15   25.30
   4   2  -8  469.35   25.60
  -4   2   8  504.35   26.20
  -4   2   8  541.25   26.30
   4   2  -8  499.55   25.70
   3  -2  -8    2.00    2.90
  -3  -2   8   -1.90    3.70
   3  -2  -8   -3.00    3.20
  -3   2   8    1.50    3.20
   3   2  -8   -1.40    4.10
  -3   2   8   -2.60    3.10
   3   2  -8    1.10    4.00
  -2  -2   8    9.80    4.00
   2  -2  -8    3.70    3.00
   2  -2  -8    3.90    3.00
  -2  -2   8    5.60    2.60
  -2   2   8    5.90    3.70
  -2   2   8    4.90    3.30
   2   2  -8   10.00    4.20
   2   2  -8   -0.20    3.90
  -1  -2   8  710.03   31.40
   1  -2  -8  669.53   29.90
   1  -2  -8  681.23   31.80
  -1  -2   8  711.63   31.50
  -1   2   8  722.43   31.30
   1   2  -8  758.42   32.10
   1   2  -8  689.53   32.60
  -1   2   8  728.13   30.80
   0  -2  -8    5.50    1.70
   0  -2  -8    2.80    3.70
   0  -2   8    4.60    2.40
   0  -2   8    2.20    3.60
   0   2   8    3.50    2.50
   0   2  -8    4.50    3.00
   0   2  -8    2.40    1.30
  -1  -2  -8    3.20    2.20
  -1  -2  -8    0.60    2.00
   1  -2   8    8.70    4.40
  -1  -2  -8    0.00    3.60
  -1   2  -8    7.20    4.20
  -1   2  -8    4.00    2.00
  -2  -2  -8    0.20    1.30
   2  -2   8    5.30    4.80
  -2  -2  -8   -1.60    2.60
  -2   2  -8    1.30    2.30
  -2   2  -8   -6.20    3.90
  -3  -2  -8   -0.30    2.60
   3  -2   8    1.60    4.20
  -3   2  -8    1.20    3.00
   4  -2   8   -6.30    3.60
  -4   2  -8    0.50    4.30
   5  -2   8   28.40    5.60
  -5  -2  -8   33.00    8.40
   5  -2   8   26.80    5.20
   5  -2   8   39.30    6.10
   5  -2   8   35.00    6.50
   5  -2   8   38.90    7.50
   5  -2   8   27.80    5.30
   5  -2   8   34.60    6.20
   5   2   8   31.20    6.60
   5   2   8   31.50    5.50
   5   2   8   30.10    5.30
   5   2   8   30.10    5.80
   5   2   8   27.50    5.50
  -5   2  -8   51.69    8.60
   5   2   8   31.80    6.80
   5   2   8   27.10    5.70
   5   2   8   36.90    6.30
   5   2   8   28.00    5.50
   5   2   8   34.20    5.50
   6  -2   8   28.30    6.20
   6  -2   8   18.10    5.80
   6  -2   8   21.10    6.40
   6  -2   8   29.50    6.50
   6  -2   8   15.80    5.00
   6  -2   8   20.20    5.70
   6   2   8   16.30    5.10
   6   2   8   26.20    6.30
   6   2   8   22.80    6.00
   6   2   8   23.50    8.90
   6   2   8   14.10    9.60
   6   2   8   10.10    5.30
   6   2   8    8.50    5.80
   6   2   8   27.30    5.90
   6   2   8   19.70    6.90
   7  -2   8   76.59    8.70
   7  -2   8   81.49    9.40
   7  -2   8   71.49    8.60
   7  -2   8   59.09   11.20
   7  -2   8   62.49    7.60
   7   2   8   65.49    9.50
   7   2   8   72.89    8.20
   7   2   8   48.90    7.00
   7   2   8   61.79    6.80
   7   2   8   85.79   14.60
   8  -2   8    6.90    4.60
   8  -2   8    0.90    3.60
   8  -2   8    9.80    7.10
   8  -2   8    5.70    4.30
   8   2   8   -2.30    3.40
   8   2   8    1.50    4.30
   8   2   8    5.90    3.70
   8   2   8    9.60    4.40
   9  -2   8   -0.20    3.50
   9  -2   8    2.00    2.60
   9   2   8   -1.50    3.40
   9   2   8    0.60    3.10
   9  -3  -8    1.50    3.20
   8  -3  -8   11.00    4.50
   8   3  -8  -10.00    7.90
   8   3  -8    6.40    4.70
   7  -3  -8   98.49    9.50
   7  -3  -8  135.49   13.90
   7   3  -8  107.19    9.60
   7   3  -8  130.29   14.20
   6  -3  -8    0.80    3.50
  -6  -3   8   -7.30    4.40
   6  -3  -8   -3.70    5.70
   6  -3  -8    2.80    5.40
  -6   3   8   -0.20    7.00
  -6   3   8   -4.20    5.20
   6   3  -8   -5.00    6.60
   5  -3  -8   11.00    5.40
  -5  -3   8   13.50    5.40
  -5   3   8   24.50    7.20
   5   3  -8   20.50    7.00
  -5   3   8   14.40    6.50
   5   3  -8   30.50    7.00
  -4  -3   8   16.00    5.00
   4  -3  -8   20.50    4.80
  -4   3   8   26.40    6.10
   4   3  -8   21.80    6.20
  -4   3   8   10.20    5.60
   4   3  -8   23.30    5.90
  -3  -3   8   80.39    8.20
   3  -3  -8   79.19    7.30
   3  -3  -8   64.19    7.20
   3   3  -8   73.49    8.40
   3   3  -8   79.69    8.70
  -3   3   8   91.89    8.40
  -3   3   8   82.29    9.00
  -2  -3   8   35.70    5.70
   2  -3  -8   54.59    6.50
  -2  -3   8   36.70    4.20
  -2   3   8   44.30    5.50
   2   3  -8   36.20    5.60
   2   3  -8   36.20    5.30
  -2   3   8   51.29    6.20
  -1  -3   8   47.00    5.70
   1  -3  -8   44.60    5.80
  -1  -3   8   45.20    5.40
   1   3  -8   48.30    5.90
  -1   3   8   50.89    5.90
  -1   3   8   47.60    5.70
   1   3  -8   48.90    6.70
   0  -3   8  207.48   12.20
   0  -3  -8  210.38   12.60
   0  -3  -8  203.58   11.40
   0  -3   8  193.08   11.20
   0   3  -8  180.18    9.70
   0   3   8  196.08   11.00
   0   3  -8  207.68   13.00
   1  -3   8   89.59    9.30
  -1  -3  -8   98.49    8.40
  -1  -3  -8  100.89    6.80
  -1   3  -8   96.79    6.90
  -1   3  -8   94.59    9.40
  -2  -3  -8    4.60    3.60
  -2  -3  -8    0.10    2.20
   2  -3   8    1.30    3.90
  -2   3  -8   -1.50    3.30
  -2   3  -8    5.80    4.70
   3  -3   8  209.68   14.80
  -3  -3  -8  193.98   12.90
  -3   3  -8  195.78   14.20
  -3   3  -8  204.08   13.10
   4  -3   8   20.10    6.30
  -4   3  -8   27.40    6.10
   5  -3   8    2.60    4.00
   5  -3   8    2.70    4.50
   5  -3   8    1.30    4.50
   5  -3   8    5.90    3.90
   5  -3   8    4.70    4.30
   5  -3   8    3.40    5.30
   5   3   8    2.50    4.00
   5   3   8    7.80    5.50
   5   3   8    6.50    5.50
  -5   3  -8    1.90    5.70
   5   3   8    7.50    4.80
   5   3   8    6.80    4.30
   5   3   8    5.40    5.80
   5   3   8    0.60    4.10
   5   3   8    8.50    5.30
   5   3   8    2.50    3.90
   5   3   8    6.30    5.30
   6  -3   8  110.29   10.10
   6  -3   8  115.79    9.40
   6  -3   8  107.09    9.90
   6  -3   8  111.19   10.70
   6  -3   8  113.59    9.50
   6  -3   8  102.59   12.30
   6   3   8  100.89   10.40
   6   3   8   83.79   14.10
   6   3   8  127.79   10.10
   6   3   8  127.59   10.30
   6   3   8   96.99   10.30
   6   3   8   93.79    9.20
   6   3   8  152.18   16.60
   6   3   8  111.19   11.60
   7  -3   8  147.19   11.80
   7  -3   8  141.79   12.00
   7  -3   8  160.08   11.00
   7  -3   8  158.48   11.90
   7  -3   8  166.38   12.30
   7   3   8  158.18   10.70
   7   3   8  157.28   11.70
   7   3   8  162.08   14.80
   7   3   8  163.18   11.40
   7   3   8  159.68   11.90
   7   3   8  139.09   13.70
   8  -3   8   45.40    6.80
   8  -3   8   50.99    6.10
   8  -3   8   53.89    7.50
   8   3   8   36.00    5.80
   8   3   8   60.39    6.40
   8   3   8   51.19    6.60
   9  -3   8    1.10    2.30
   9  -3   8    2.60    3.30
   9  -3   8   -0.30    2.70
   9   3   8    1.00    3.00
   9   3   8   -0.60    2.90
   9  -4  -8    1.20    2.90
   8  -4  -8   12.70    3.70
   8   4  -8    9.80    4.50
   8   4  -8    5.00    8.20
   7  -4  -8   27.30    5.40
   7   4  -8   15.70    4.50
   7   4  -8   22.40    9.20
   6  -4  -8    9.30    4.30
   6  -4  -8   21.40    6.80
   6   4  -8    8.50    7.60
  -6   4   8    3.80    7.70
   5  -4  -8    1.80    3.50
  -5  -4   8    1.70    4.70
   5  -4  -8    6.20    4.90
   5   4  -8    4.20    6.60
   5   4  -8    1.10    6.10
  -5   4   8    7.50    6.30
  -5   4   8    2.10    6.00
   4  -4  -8   62.69    9.00
   4  -4  -8   65.99    7.10
  -4  -4   8   68.59    9.20
  -4   4   8   74.69    9.50
   4   4  -8   56.89    7.80
  -4   4   8   53.09    8.10
   4   4  -8   62.69    8.30
   3  -4  -8   -0.70    3.20
   3  -4  -8    6.40    4.30
  -3  -4   8    2.30    3.90
   3  -4  -8    3.50    4.10
  -3   4   8   -5.40    4.70
  -3   4   8    1.80    5.20
   3   4  -8   -4.60    4.20
   3   4  -8    2.00    5.10
  -2  -4   8  272.07   14.50
   2  -4  -8  281.57   16.30
  -2  -4   8  290.37   16.70
   2  -4  -8  313.17   16.60
  -2   4   8  280.57   16.60
  -2   4   8  297.97   16.60
   2   4  -8  270.47   15.90
   2   4  -8  287.77   17.10
  -1  -4   8   65.79    7.20
   1  -4  -8   67.19    7.30
  -1  -4   8   71.89    7.20
   1  -4  -8   73.39    7.70
   1   4  -8   67.99    8.40
  -1   4   8   72.09    7.70
  -1   4   8   65.39    7.10
   1   4  -8   64.09    7.20
   0  -4  -8  188.18   11.30
   0  -4  -8  175.98   12.00
   0  -4   8  173.68   11.80
   0  -4   8  170.88   11.10
   0   4  -8  202.98   13.30
   0   4  -8  172.08   10.10
   0   4   8  178.18   12.20
  -1  -4  -8  669.93   31.70
  -1  -4  -8  683.33   29.90
   1  -4   8  660.83   32.10
  -1   4  -8  628.74   30.00
  -1   4  -8  672.53   31.90
  -2  -4  -8  120.39   10.20
   2  -4   8  120.49   11.00
  -2  -4  -8  120.39    7.90
  -2   4  -8  134.39   11.50
  -2   4  -8  119.89    9.20
   3  -4   8   -2.40    4.50
  -3  -4  -8    1.80    4.40
  -3   4  -8    5.70    4.10
  -3   4  -8   11.10    6.00
   4  -4   8   -6.00    4.30
   4  -4   8    1.40    3.90
   4  -4   8    3.80    3.70
   4  -4   8   -0.70    3.70
   4  -4   8    9.20    6.10
   4  -4   8   -1.90    6.30
   4   4   8   -2.70    4.00
  -4   4  -8    5.30    4.80
   4   4   8   -3.90    3.30
   4   4   8   -0.40    5.10
   4   4   8    5.80    4.40
   4   4   8    0.90    4.60
   4   4   8    1.80    4.10
   4   4   8    0.00    4.50
  -4   4  -8   -7.70    5.30
   5  -4   8   29.00    5.10
   5  -4   8   24.40    5.40
   5  -4   8   24.90    5.30
   5  -4   8   30.80    6.20
   5  -4   8   31.30    6.70
   5  -4   8   22.40    4.90
  -5   4  -8   10.30    6.70
   5   4   8   22.90    5.80
   5   4   8   16.10    8.40
   5   4   8   30.40    5.80
   5   4   8   24.30    5.70
  -5   4  -8   19.60    6.60
   5   4   8   26.00   10.40
   5   4   8   32.90    6.50
   5   4   8   33.60    6.60
   5   4   8   27.00    6.80
   6  -4   8   21.10    5.40
   6  -4   8   27.20    6.40
   6  -4   8   27.90    6.40
   6  -4   8   21.80    7.20
   6  -4   8   33.10    6.50
   6   4   8   24.50    7.20
   6   4   8   11.40    5.50
   6   4   8   21.60    6.30
   6   4   8   23.70    6.40
   6   4   8   25.70    6.40
   6   4   8   12.00   12.50
   7  -4   8    0.50    3.10
   7  -4   8   -1.00    4.70
   7  -4   8    6.50    5.20
   7  -4   8   -1.20    4.40
   7   4   8   -7.30    9.80
   7   4   8    3.10    4.70
   7   4   8   -0.50    4.90
   7   4   8    9.80   10.50
   7   4   8    2.60    4.60
   8  -4   8   17.20    5.10
   8  -4   8   25.70    4.70
   8  -4   8   22.50    4.50
   8   4   8    9.30    4.30
   8   4   8   19.40    4.00
   8   4   8    6.50    4.80
   9  -5  -8   10.40    3.60
   8  -5  -8   67.49    8.10
   8  -5  -8   71.99    8.30
   7  -5  -8    7.50    4.40
   7   5  -8   -1.70    5.50
   7   5  -8    3.00    8.40
   6  -5  -8    1.10    3.80
   6   5  -8   -1.50    7.60
   6   5  -8   -6.60    6.60
  -5  -5   8    4.70    6.40
   5  -5  -8    1.40    3.60
   5  -5  -8    4.90    5.20
   5   5  -8   -5.40    6.60
  -5   5   8   15.10    7.50
   5   5  -8   -0.50    6.60
   5   5  -8    0.20    5.00
  -5   5   8   -4.50    5.80
  -4  -5   8    2.30    4.80
   4  -5  -8    7.50    6.30
   4  -5  -8    2.40    4.10
   4   5  -8   20.00    7.00
  -4   5   8    6.90    5.20
   4   5  -8    3.40    5.90
  -4   5   8    4.80    6.90
   3  -5  -8   27.30    5.40
  -3  -5   8   47.10    7.80
   3  -5  -8   61.99    8.80
  -3   5   8   55.29    8.30
   3   5  -8   45.10    7.10
   3   5  -8   41.60    7.60
  -3   5   8   42.60    7.40
  -2  -5   8   54.39    7.30
   2  -5  -8   72.79    8.30
   2  -5  -8   56.69    7.40
  -2  -5   8   77.09    8.70
  -2   5   8   78.59    9.50
   2   5  -8   86.39    9.10
   2   5  -8   77.89    9.00
  -2   5   8   67.99    9.20
   1  -5  -8    0.10    4.30
  -1  -5   8    1.60    3.80
  -1  -5   8    1.20    4.10
   1  -5  -8    6.70    5.00
  -1   5   8    4.30    5.90
   1   5  -8    6.20    6.00
  -1   5   8    8.50    4.70
   1   5  -8    2.60    4.60
   0  -5  -8  152.88   10.60
   0  -5  -8  139.39   11.00
   0  -5   8  123.59   10.50
   0  -5   8  123.39   10.20
   0   5  -8  135.69    9.30
   0   5  -8  145.39   11.00
   0   5   8  140.59   11.20
  -1  -5  -8   40.80    6.20
  -1  -5  -8   57.99    8.20
   1  -5   8   59.19    8.80
  -1   5  -8   47.90    7.00
  -1   5  -8   55.09    6.40
  -2  -5  -8  105.19    8.50
  -2  -5  -8   98.19    9.90
   2  -5   8  118.39   12.20
  -2   5  -8  110.99   10.00
  -2   5  -8  104.69    9.40
  -3  -5  -8   27.40    4.10
   3  -5   8   50.69    8.90
  -3  -5  -8   34.90    6.10
  -3   5  -8   37.80    6.50
  -3   5  -8   33.90    8.20
   4  -5   8    5.40    5.80
   4  -5   8    2.50    6.40
   4  -5   8    1.90    3.80
   4  -5   8    5.80    4.30
   4  -5   8    2.70    4.20
   4  -5   8    2.70    4.50
   4  -5   8    2.10    3.80
  -4   5  -8   12.60    7.50
  -4   5  -8    4.80    5.60
   4   5   8   -3.00    7.70
   4   5   8    3.50    4.90
   4   5   8    2.50    5.10
   4   5   8    4.00    3.90
   4   5   8    5.30    6.60
   4   5   8   12.40    9.10
   4   5   8    0.40    3.80
   4   5   8    4.60    4.40
   5  -5   8   -1.10    4.50
   5  -5   8    0.60    4.30
   5  -5   8    8.70    4.70
   5  -5   8    4.80    4.80
   5  -5   8    4.40    4.20
   5   5   8    0.80    5.50
   5   5   8    2.50   11.40
   5   5   8    1.80    5.20
   5   5   8    2.50    5.70
   5   5   8   -1.40    4.50
   5   5   8    1.70    4.50
   6  -5   8   13.50    5.70
   6  -5   8   12.30    5.40
   6  -5   8    6.50    5.50
   6  -5   8   14.90    5.30
   6   5   8    8.90    5.90
   6   5   8   11.40    6.40
   6   5   8   18.50   11.90
   6   5   8   12.60    6.50
   6   5   8    6.00    4.70
   6   5   8    9.70    5.70
   7  -5   8   31.10    6.40
   7  -5   8   28.50    6.60
   7  -5   8   17.30    5.00
   7  -5   8   39.70    6.40
   7   5   8   11.00    9.50
   7   5   8   37.50   12.20
   7   5   8   42.40    6.50
   7   5   8   21.00    5.40
   7   5   8   12.70    4.60
   8  -5   8   19.90    3.90
   8  -5   8   29.60    4.80
   8  -5   8   16.60    4.70
   8   5   8   29.40    5.10
   8   5   8   19.50    5.20
   8   5   8   18.40    3.80
   8   5   8   25.80   10.50
   9  -6  -8   -1.80    2.30
  -9   6   8    2.60    4.50
   8  -6  -8   -0.50    4.20
   8  -6  -8   -1.20    3.80
   8   6  -8    3.40    3.90
   7  -6  -8    0.50    4.20
   7   6  -8   -0.70    6.70
   6  -6  -8   40.30    6.10
   6   6  -8   20.30    5.60
   6   6  -8   29.90    6.90
   6   6  -8   45.50    9.90
  -5  -6   8   14.70    6.80
   5  -6  -8   21.20    5.00
  -5   6   8    6.00    6.60
  -5   6   8   17.40    8.70
   5   6  -8   22.40    9.00
   5   6  -8   10.10    4.70
   5   6  -8   30.00    8.20
  -4  -6   8    0.80    4.80
   4  -6  -8   -5.40    4.50
   4  -6  -8    2.90    3.80
   4  -6  -8   -8.90    6.20
   4   6  -8    0.40    7.80
  -4   6   8   -4.40    5.20
  -4   6   8    7.20    6.80
   4   6  -8   -6.80    6.20
   3  -6  -8   15.80    6.80
  -3  -6   8   10.30    6.10
   3  -6  -8   21.40    6.70
  -3   6   8   22.60    7.70
  -3   6   8   10.90    6.40
   3   6  -8   30.00    7.50
   3   6  -8   24.30    6.80
   2  -6  -8  177.88   14.20
  -2  -6   8  191.48   13.70
   2  -6  -8  186.18   14.40
  -2   6   8  202.48   14.30
  -2   6   8  192.58   14.40
   2   6  -8  177.18   14.50
   2   6  -8  184.38   14.00
   1  -6  -8   61.39    8.80
  -1  -6   8   56.19    7.40
  -1  -6   8   54.59    7.50
   1  -6  -8   55.99    8.00
  -1   6   8   58.59    8.60
   1   6  -8   58.39    8.00
  -1   6   8   38.80    9.20
   1   6  -8   52.59    7.60
   0  -6   8  229.08   15.20
   0  -6  -8  211.78   14.80
   0  -6   8  220.68   14.00
   0  -6  -8  216.08   14.10
   0   6  -8  189.58   13.30
   0   6  -8  194.98   15.10
   0   6   8  218.38   15.10
   0   6  -8  206.18   14.20
  -1  -6  -8  222.48   13.90
  -1  -6  -8  205.88   15.00
   1  -6   8  218.88   15.50
  -1   6  -8  212.38   15.70
  -1   6  -8  206.58   14.20
   2  -6   8   78.69   10.20
  -2  -6  -8   68.69    7.60
  -2  -6  -8   77.19    9.20
  -2   6  -8   71.39    8.50
  -2   6  -8   75.89   10.40
  -3  -6  -8   35.10    5.50
   3  -6   8   36.50    5.50
  -3  -6  -8   37.10    7.10
   3  -6   8   49.70    9.20
  -3   6  -8   31.40    6.80
   3   6   8   27.70    7.40
   3   6   8   37.20    6.30
   3   6   8   33.60    5.30
  -3   6  -8   26.00    8.20
   3   6   8   33.80    5.60
   4  -6   8   48.30   10.20
   4  -6   8   20.00    8.80
   4  -6   8   27.40    5.70
   4  -6   8   20.50    5.10
   4  -6   8   34.80    5.80
   4  -6   8   37.40    6.80
   4   6   8   34.50   11.20
   4   6   8   19.50    5.90
  -4   6  -8   32.50    9.30
  -4   6  -8   14.20    7.50
   4   6   8   30.50    6.60
   4   6   8   27.90    6.10
   4   6   8   38.40    6.20
   4   6   8   29.30    5.90
   5  -6   8   22.70    6.00
   5  -6   8   19.30    5.50
   5  -6   8   19.10    5.20
   5  -6   8   15.50    5.40
   5   6   8   26.50    5.00
   5   6   8   23.30    9.10
   5   6   8   12.80    6.40
   5   6   8   13.40    6.00
   5   6   8   26.20    6.10
   6  -6   8  108.39    9.80
   6  -6   8  113.69    9.80
   6  -6   8   97.59   10.10
   6   6   8  116.69   15.10
   6   6   8   88.49    9.60
   6   6   8  112.29   12.90
   6   6   8   98.99   10.00
   7  -6   8   40.60    6.70
   7  -6   8   31.30    4.90
   7  -6   8   23.90    6.10
   7   6   8   29.70    6.10
   7   6   8   40.40    9.90
   7   6   8   34.80    5.20
   7   6   8   23.00    6.90
   8  -6   8    5.10    4.00
   8  -6   8    5.20    2.90
   8   6   8    4.80    7.20
   8   6   8    8.90    3.30
   8   6   8    6.70    3.20
   9  -7  -8    3.60    2.10
  -9   7   8   21.40    3.90
   8  -7  -8    8.30    4.20
   8  -7  -8    4.10    4.30
  -8   7   8   13.30    4.10
   8   7  -8    7.60    3.90
   7  -7  -8    3.00    4.20
   7  -7  -8   -2.10    5.10
   7   7  -8    2.70    5.00
   6  -7  -8    1.80    5.00
   6  -7  -8   -1.70    4.00
   6   7  -8    3.90    5.30
   5  -7  -8   18.80    5.00
   5   7  -8    5.20    5.00
   5   7  -8    3.40    6.90
   4  -7  -8   95.69    9.20
  -4   7   8  117.89   14.00
  -4   7   8  102.09    9.50
   4   7  -8  123.09   13.20
  -4   7   8  115.19   13.50
   4   7  -8  132.89   12.90
   3  -7  -8   93.29   11.20
   3  -7  -8   87.09   10.60
  -3  -7   8  104.09   12.20
   3  -7  -8  124.39   13.30
   3   7  -8   70.49    9.60
   3   7  -8   97.49   11.40
  -3   7   8  111.29   13.50
  -3   7   8   71.69   11.10
  -2  -7   8  335.27   20.20
   2  -7  -8  313.57   20.20
   2  -7  -8  341.07   20.90
  -2   7   8  300.07   21.00
  -2   7   8  339.07   21.10
   2   7  -8  355.46   21.00
   2   7  -8  314.97   20.70
  -1  -7   8  152.38   13.40
  -1  -7   8  166.18   13.70
  -1  -7   8  157.58   12.20
   1  -7  -8  158.28   12.70
   1  -7  -8  174.98   13.60
   1   7  -8  145.39   13.00
   1   7  -8  170.48   13.20
  -1   7   8  150.18   13.70
   0  -7   8    9.50    4.90
   0  -7  -8   12.30    5.70
   0  -7  -8    4.30    4.30
   0   7  -8    8.80    6.70
   0   7  -8   -7.00    6.20
  -1  -7  -8    5.10    4.90
  -1  -7  -8   -0.20    6.00
   1  -7   8   12.40    6.80
  -1   7  -8    1.90    6.40
  -1   7  -8   -0.40    5.60
  -2  -7  -8   33.20    6.50
  -2  -7  -8   39.20    8.60
   2  -7   8   36.20    9.30
   2   7   8   32.10    7.80
  -2   7  -8   39.70    8.70
  -2   7  -8   42.70    9.20
   2   7   8   45.40    6.60
   3  -7   8   -0.10    4.30
  -3  -7  -8    8.80    7.10
   3  -7   8    5.10    3.40
   3  -7   8   17.90    4.70
   3  -7   8    5.70    4.30
   3  -7   8   -5.50    7.90
  -3  -7  -8    9.20    4.50
  -3   7  -8   11.90    4.10
   3   7   8   12.70    4.60
   3   7   8   10.10    5.50
  -3   7  -8    5.20    7.60
   3   7   8    0.40    4.00
   3   7   8    7.70    4.40
   3   7   8    0.90    5.20
   4  -7   8    1.80    4.40
   4  -7   8    5.30    3.20
   4  -7   8   -1.20    4.30
   4  -7   8    2.80    4.30
   4   7   8    1.70    5.50
   4   7   8    9.70    4.90
   4   7   8   -4.50    4.40
   4   7   8    6.50    6.40
   4   7   8    4.00    5.50
  -4   7  -8    1.40    4.70
   5  -7   8   -5.30    4.30
   5  -7   8    2.10    4.50
   5  -7   8   -6.40    5.20
   5  -7   8   -2.20    3.10
   5   7   8    1.20    5.50
   5   7   8    9.10    5.40
   5   7   8   -7.50   10.10
   5   7   8   -4.90    5.40
   5   7   8    7.80    5.90
   6  -7   8    6.30    5.50
   6  -7   8   10.00    5.10
   6  -7   8   12.20    4.70
   6  -7   8    8.80    5.40
   6   7   8   24.20   15.40
   6   7   8   12.70    4.60
   6   7   8    7.50    5.80
   6   7   8   18.00    9.40
   6   7   8    5.50    5.40
   7  -7   8    2.70    3.70
   7  -7   8    0.50    4.20
   7  -7   8   -2.40    2.60
   7   7   8   -4.70    9.30
   7   7   8  -10.90   12.50
   7   7   8    7.20    8.60
   7   7   8   11.20    5.20
   7   7   8    1.40    4.50
   8  -7   8    1.10    3.20
   8  -7   8   -0.70    3.00
   8   7   8    5.10    9.60
   8   7   8    0.20    2.40
   8   7   8    0.10    2.50
   8  -8  -8    3.40    3.70
   8  -8  -8   18.60    3.70
  -8   8   8   10.50    3.90
   8   8  -8   15.30    3.90
   7  -8  -8   -1.60    4.00
   7  -8  -8   -0.40    3.70
  -7   8   8    4.40    4.90
   7   8  -8   -3.20    4.60
   6  -8  -8    7.80    4.80
  -6   8   8    0.00    4.70
   6   8  -8    9.30    5.80
   5  -8  -8    5.00    4.30
   5   8  -8    5.40    5.40
  -5   8   8    6.80    4.90
   4  -8  -8    3.00    4.00
  -4   8   8    7.10    4.30
  -4   8   8    3.00    4.40
   4   8  -8    4.40    8.50
   3  -8  -8    2.50    6.40
  -3  -8   8   -2.00    5.30
  -3  -8   8    5.30    3.90
   3  -8  -8   -0.90    3.80
   3  -8  -8    0.50    5.90
  -3   8   8    0.80    7.00
  -3   8   8    3.00    3.80
   3   8  -8    3.80    4.40
  -3   8   8    3.60    7.60
   3   8  -8   11.30    7.80
  -3   8   8    0.80    4.00
   2  -8  -8    9.30    6.70
  -2  -8   8    1.40    3.70
   2  -8  -8   11.00    6.50
  -2  -8   8   -2.60    5.00
   2   8  -8    0.30    6.60
  -2   8   8    9.90    7.60
   2   8  -8    2.80    7.20
   2   8  -8    6.50    5.20
  -2   8   8    5.50    3.70
   1  -8  -8   31.30    7.80
  -1  -8   8   20.70    7.40
   1  -8  -8   23.80    7.90
  -1  -8   8   29.50    6.40
  -1  -8   8   33.50    8.40
   1   8  -8   26.10    5.20
  -1   8   8   28.90    5.10
  -1   8   8   17.00    8.20
   1   8  -8   22.20    8.10
   1   8  -8   42.80    9.40
   0  -8  -8  101.79   10.20
   0  -8   8   70.49    7.50
   0  -8   8   81.59   10.20
   0  -8  -8   87.99   12.00
   0   8  -8   65.89   10.70
   0   8   8   69.39    7.10
   0   8  -8   82.99    9.80
   0   8  -8   91.69   11.50
   1  -8   8   46.20    7.30
  -1  -8  -8   68.69    9.50
   1  -8   8   50.69    5.90
  -1  -8  -8   46.30    8.70
   1  -8   8   55.59   10.40
   1   8   8   21.30    7.10
   1   8   8   43.70    6.40
   1   8   8   63.19    8.30
  -1   8  -8   55.89    9.90
   1   8   8   50.59    6.40
  -1   8  -8   53.49    6.50
  -2  -8  -8   12.30    5.80
   2  -8   8   16.60    4.90
  -2  -8  -8    7.90    6.80
   2  -8   8   26.50    8.00
   2  -8   8   21.30    4.70
   2   8   8   12.00    4.90
   2   8   8   23.90    4.80
   2   8   8    2.10    8.00
  -2   8  -8   21.90    8.60
   2   8   8   22.60    4.80
   2   8   8   11.10    5.40
   2   8   8   10.40    5.40
  -2   8  -8   15.40    4.60
   3  -8   8   16.80    5.40
   3  -8   8   19.30    3.90
   3  -8   8   16.00    4.90
  -3  -8  -8   13.00    5.80
   3  -8   8   20.30    5.40
  -3  -8  -8   17.70   11.30
   3   8   8   24.60    5.40
  -3   8  -8   10.50    8.90
   3   8   8   30.10    5.60
   3   8   8   12.70    6.00
  -3   8  -8   20.30    4.80
   3   8   8   20.00    6.50
   3   8   8   15.40    6.00
   4  -8   8   -3.60    4.40
   4  -8   8   10.80    5.10
   4  -8   8    4.00    3.60
   4  -8   8    0.50    4.40
   4   8   8    7.40    5.90
   4   8   8    3.80    5.80
   4   8   8    6.10    5.00
   4   8   8    4.00    9.30
  -4   8  -8    6.90    4.40
   4   8   8   14.70    5.70
   5  -8   8   22.70    5.70
   5  -8   8   18.20    5.70
   5  -8   8   28.70    6.20
  -5   8  -8   22.50    5.30
   5   8   8   43.80    6.80
   5   8   8   23.20    6.20
   5   8   8   21.10    6.10
   5   8   8   13.20    6.60
   5   8   8   23.40   13.70
   6  -8   8   -5.20    3.80
   6  -8   8    1.50    3.70
   6  -8   8    1.60    3.60
   6   8   8    9.00   15.70
   6   8   8    3.60    3.90
   6   8   8   -2.10    3.70
   6   8   8   -6.80   10.30
   7  -8   8    1.20    2.40
   7  -8   8   -0.30    4.30
   7   8   8   -0.40    3.00
   7   8   8    3.30    4.30
   7   8   8    5.90   12.90
   8  -9  -8   21.10    4.20
  -8   9   8   24.90    4.20
   7  -9  -8   11.40    5.40
   7  -9  -8   20.40    4.30
  -7   9   8   20.10    5.50
   7   9  -8   14.20    5.00
   6  -9  -8    0.10    2.90
   6   9  -8   -0.90    5.40
  -6   9   8   -7.50    4.30
   5  -9  -8    4.70    4.30
  -5   9   8   12.00    5.40
   5   9  -8    7.10    5.60
  -5   9   8   10.50    5.30
   4  -9  -8   30.80    5.30
  -4   9   8   26.50    5.70
  -4   9   8   34.90    6.30
  -3  -9   8    5.70    4.20
   3  -9  -8   17.00    5.10
  -3   9   8   15.40    5.00
  -3   9   8   14.60    4.70
   3   9  -8   14.00    6.00
  -2  -9   8   27.50    5.30
   2  -9  -8   31.00   10.30
  -2  -9   8   15.10    7.00
   2  -9  -8   45.60   10.50
  -2   9   8   30.10    5.60
   2   9  -8   28.40    6.70
  -2   9   8   40.00   10.40
   2   9  -8   17.00   13.90
  -1  -9   8    0.90    3.50
   1  -9  -8    1.60    6.80
   1  -9  -8   -2.40    5.80
   1   9  -8   -4.40    8.20
  -1   9   8   -0.40    7.60
  -1   9   8    6.20    4.10
   1   9  -8   -0.60    4.50
   1   9  -8    0.80    4.40
  -1   9   8   -0.10    5.30
   0  -9   8   -0.90    6.90
   0  -9  -8    3.90    6.00
   0  -9  -8   -4.20    7.70
   0  -9   8   -0.20    3.50
   0   9   8    3.50    3.70
   0   9  -8    9.20    8.80
   0   9   8   -2.20    4.70
   0   9  -8   -2.00   11.00
   0   9  -8    1.00    4.20
   1  -9   8   58.39    7.30
  -1  -9  -8   83.79   10.90
   1  -9   8   60.59    9.90
   1  -9   8   64.79    7.40
  -1  -9  -8   55.29    9.70
  -1   9  -8   77.39   11.90
   1   9   8   56.29    7.40
   1   9   8   61.09    8.20
   1   9   8   74.09    9.80
  -1   9  -8   71.19   10.40
   1   9   8   62.89    8.00
  -1   9  -8   67.19    8.60
   2  -9   8   28.60    5.60
   2  -9   8   26.60    4.80
   2   9   8   25.00    4.60
   2   9   8   32.30    6.60
  -2   9  -8   37.40   11.40
   2   9   8   18.20    6.20
   2   9   8   27.40    5.50
  -2   9  -8   30.30    5.80
   3  -9   8    2.60    3.20
   3  -9   8    4.40    4.80
   3  -9   8    0.20    4.90
   3   9   8    7.30    8.20
  -3   9  -8    0.70    4.10
   3   9   8    0.00    5.60
   3   9   8   -4.70    4.60
   3   9   8   -1.30    4.30
   4  -9   8    3.30    4.00
   4  -9   8   -1.50    4.70
   4  -9   8    2.90    5.30
   4  -9   8   -5.70    4.30
   4   9   8    2.30    5.00
   4   9   8   16.50    5.90
  -4   9  -8    1.10    4.40
   4   9   8   -0.90    6.00
   4   9   8   -1.70    8.00
   5  -9   8    6.30    5.00
   5  -9   8   15.30    4.40
   5  -9   8    7.70    4.90
   5   9   8    7.50    5.70
   5   9   8   12.00    6.30
   5   9   8    2.20   14.50
  -5   9  -8   14.50    4.90
   5   9   8   10.00    8.20
   6  -9   8   58.39    6.70
   6  -9   8   56.39    6.40
   6  -9   8   60.59    7.40
   6   9   8   61.89    6.80
   6   9   8   54.89   12.70
  -6   9  -8   59.09    7.40
   6   9   8   54.49    7.20
   6   9   8   15.70   15.00
   7  -9   8   20.10    3.60
   7  -9   8    8.30    3.10
   7   9   8   16.90    4.60
   7   9   8   33.00    8.80
   7   9   8   11.20    4.10
   7 -10  -8    2.70    4.60
   7 -10  -8    3.90    4.20
   7  10  -8   11.20    4.40
  -7  10   8   -0.50    4.10
   6 -10  -8   16.20    5.00
   6 -10  -8    7.40    5.70
   6  10  -8    7.00    5.70
  -6  10   8   18.30    4.40
   5 -10  -8   21.50    5.20
  -5  10   8   23.40    5.00
   5  10  -8   11.70    6.00
  -5  10   8   17.60    5.50
   4 -10  -8    9.10    4.60
  -4  10   8   10.50    5.00
  -4  10   8    8.70    4.90
   3 -10  -8   12.40    4.90
  -3 -10   8   16.10    5.00
  -3  10   8    7.80    5.00
  -3  10   8   16.20    5.30
   3  10  -8    4.40    5.00
  -2 -10   8   19.30    5.10
   2  10  -8   30.50    6.00
  -2  10   8   33.60    6.20
  -1 -10   8  120.29   10.10
  -1  10   8  114.79    9.30
   1  10  -8  121.99   10.80
   1  10  -8  120.19   10.90
  -1  10   8  119.99   10.90
   0 -10   8  116.09   10.00
   0  10  -8  111.69   10.80
   0  10   8  129.79   10.30
   1 -10   8   18.80    5.20
   1 -10   8   16.90    4.70
   1  10   8    7.60    4.90
  -1  10  -8   23.70    5.80
   1  10   8   22.90    5.00
   1  10   8   20.20    6.20
   2 -10   8   -6.70    4.00
   2 -10   8   13.40    5.30
   2 -10   8   10.80    4.20
  -2  10  -8   11.90    5.50
   2  10   8    8.20    5.90
   2  10   8   17.30    4.50
   2  10   8    1.30    5.80
   3 -10   8   -3.30    3.40
   3 -10   8    4.00    5.20
   3 -10   8   -0.40    4.70
   3  10   8    8.50    6.00
  -3  10  -8    1.40    4.80
   3  10   8    4.80    5.20
   3  10   8   -2.60    5.90
   3  10   8    2.60    5.10
   4 -10   8   19.70    5.80
   4 -10   8   28.20    6.10
   4 -10   8   18.20    5.40
   4 -10   8   30.70    5.00
   4  10   8   27.90    7.10
  -4  10  -8   26.90    5.90
   4  10   8   27.00    7.20
   4  10   8   26.00    6.00
   4  10   8   16.90   12.30
   5 -10   8    1.90    3.10
   5 -10   8    0.10    3.30
   5 -10   8    6.90    3.70
   5  10   8   -5.20    9.20
  -5  10  -8   -3.30    4.10
   5  10   8    7.80    6.20
   5  10   8   -6.50    9.50
   5  10   8    2.00    5.10
   6 -10   8   -1.30    3.90
   6 -10   8    2.10    3.60
   6 -10   8   -2.50    2.60
   6  10   8   -5.30    7.40
   6  10   8    2.40    5.00
   6  10   8   -1.80    2.90
  -6  10  -8    3.30    3.90
   7 -10   8   28.00    4.20
   7  10   8   26.20    6.30
   7 -11  -8    6.30    3.80
   7  11  -8    7.50    3.40
   7  11  -8    3.80    2.80
  -7  11   8    9.20    3.90
   6 -11  -8   11.60    4.00
   6 -11  -8   19.30    5.00
   6  11  -8   20.90    4.50
  -6  11   8   20.60    5.10
   5 -11  -8    1.30    3.00
  -5  11   8    3.80    4.90
   5  11  -8   -9.10    5.00
  -5  11   8    5.60    4.80
   4 -11  -8    3.20    4.30
  -4  11   8   18.50    5.40
  -4  11   8    1.40    4.70
  -3 -11   8    4.40    4.40
   3 -11  -8    5.20    4.60
  -3  11   8   19.40    5.70
  -3  11   8    5.50    4.90
  -2 -11   8    7.70    4.50
  -2  11   8    5.10    5.10
   2  11  -8    6.80    5.20
  -1 -11   8    5.70    4.40
   1  11  -8    7.00    5.30
   1  11  -8    2.50    4.90
  -1  11   8    2.10    5.00
   0 -11   8   11.80    4.80
   0  11   8    4.70    4.60
   0  11   8    2.40    5.40
   0  11  -8   15.60    5.80
   1 -11   8   16.00    5.20
   1 -11   8   33.70    5.80
   1  11   8   27.60    5.40
  -1  11  -8   20.50    6.20
   1  11   8   24.60    6.60
   1  11   8    1.20    4.90
   2 -11   8   -1.70    4.60
   2 -11   8    2.00    5.40
   2 -11   8   12.80    4.60
   2  11   8    4.40    4.20
   2  11   8    3.10    4.20
   2  11   8    7.00    5.70
  -2  11  -8    4.30    5.30
   3 -11   8    1.20    3.90
   3 -11   8   -5.00    4.70
   3 -11   8   -3.10    5.10
   3 -11   8    8.30    5.40
   3  11   8   -2.00    7.20
   3  11   8   -5.60    5.00
   3  11   8    3.50    4.20
  -3  11  -8    3.00    5.30
   4 -11   8   -0.20    3.40
   4 -11   8   -6.60    4.60
   4 -11   8   -2.10    4.70
   4  11   8   -5.20   10.30
  -4  11  -8    0.10    4.80
   4  11   8   -3.80    7.00
   4  11   8   -2.20    4.30
   4  11   8   -8.20    5.50
   5 -11   8   -1.90    4.00
   5 -11   8   -1.50    4.40
   5 -11   8    6.70    4.90
   5  11   8    5.20   11.70
  -5  11  -8   -0.60    4.00
   5  11   8   -0.80    4.30
   5  11   8    1.60    8.30
   5  11   8    1.40    3.80
   6 -11   8    0.90    2.10
   6 -11   8    2.50    3.50
   6 -11   8    3.90    3.50
  -6  11  -8    4.70    2.70
   6  11   8   -1.70    6.90
   6  11   8    5.30    2.70
   6  11   8    3.20    3.00
   6 -12  -8    1.10    2.90
   6 -12  -8   -1.80    3.80
   6  12  -8    1.90    4.20
  -6  12   8   -0.60    3.20
   5 -12  -8    5.00    4.20
   5 -12  -8   -3.60    4.50
  -5  12   8    4.10    3.20
   5  12  -8   -0.90    4.80
  -5  12   8    8.00    4.50
   4 -12  -8    6.60    3.40
  -4  12   8    4.90    3.50
   4  12  -8   17.10    6.10
  -4  12   8    7.50    3.60
  -3 -12   8    6.60    3.60
   3 -12  -8    8.90    4.70
  -3  12   8    3.90    4.90
  -2 -12   8   24.70    5.60
   2  12  -8   14.30    5.20
  -2  12   8   31.90    5.90
  -1 -12   8    4.10    4.30
   1  12  -8   -2.20    4.90
  -1  12   8    0.40    5.10
   0 -12   8   16.80    5.20
   0  12   8   16.40    6.10
   0  12   8   18.20    5.50
   0  12  -8   13.30    5.90
   1 -12   8   44.00    6.60
   1 -12   8   43.10    6.40
   1  12   8   54.09    7.10
  -1  12  -8   44.60    7.10
   1  12   8   42.30    6.30
   2 -12   8    3.60    3.60
   2 -12   8   -0.50    4.00
   2 -12   8    6.90    5.00
   2 -12   8   -1.20    5.30
   2  12   8    9.80    4.50
  -2  12  -8   -0.20    5.30
   2  12   8    6.20    5.90
   2  12   8   13.10    5.80
   3 -12   8   14.90    5.50
   3 -12   8   -4.50    7.20
   3 -12   8    5.70    4.20
   3 -12   8    1.30    4.90
  -3  12  -8    6.20    5.30
   3  12   8    2.50    5.80
   3  12   8   -1.10    6.00
   4 -12   8    0.60    3.30
   4 -12   8    2.40    3.30
   4 -12   8   -1.90    3.20
   4  12   8   -1.90    3.80
  -4  12  -8   -2.30    4.40
   4  12   8   -1.50    5.30
   5 -12   8    1.00    2.70
   5 -12   8    4.30    2.80
   5  12   8    3.00    4.40
  -5  12  -8    4.20    4.20
   5  12   8   14.10    5.50
   5  12   8    7.00    3.90
   5 -13  -8   18.10    3.80
   5  13  -8   20.90    4.70
  -5  13   8   17.30    3.50
   4 -13  -8   -5.10    3.70
   4 -13  -8    0.50    4.10
  -4  13   8    1.10    4.00
   4  13  -8    0.20    3.30
  -3 -13   8   26.30    4.80
   3 -13  -8   11.80    4.70
  -3  13   8   25.40    5.80
  -2 -13   8   -0.80    3.70
  -2  13   8    6.50    5.20
  -2  13   8    1.10    5.70
  -1 -13   8    1.60    4.10
  -1  13   8   -0.50    3.50
   1  13  -8   -0.50    3.40
  -1  13   8    2.00    3.60
   0 -13   8   -0.10    4.10
   0 -13   8    0.60    4.40
   0  13   8   -4.90    4.40
   0  13  -8    1.00    3.60
   0  13   8   -4.30    5.10
   1 -13   8   -1.70    3.00
   1 -13   8    0.10    4.30
   1 -13   8    2.60    5.10
   1 -13   8    1.00    3.10
   1  13   8   -0.70    5.20
   1  13   8    6.40    4.80
  -1  13  -8    3.60    4.00
   2 -13   8   47.00    6.60
   2 -13   8   44.80    6.10
   2 -13   8   33.30    5.60
   2 -13   8   19.80    5.10
  -2  13  -8   33.90    6.50
   2  13   8   21.30    6.10
   3 -13   8   10.70    3.70
   3 -13   8   -0.60    4.30
   3 -13   8    9.50    4.20
  -3  13  -8   11.40    5.50
   3  13   8   -2.80    5.10
   4 -13   8    2.50    2.80
   4 -13   8   -3.10    3.50
   4 -13   8    2.30    4.00
  -4  13  -8    5.10    4.80
   4  13   8    4.60    3.50
   4 -14  -8    3.60    2.70
  -4  14   8    4.10    3.50
   4  14  -8    5.30    3.00
   3 -14  -8    8.90    3.40
   3  14  -8    2.60    4.40
  -3  14   8    2.70    4.20
  -2 -14   8   10.30    3.50
  -2  14   8   11.70    4.00
   2  14  -8    4.30    2.90
  -1 -14   8    2.70    3.90
  -1  14   8   10.20    4.60
   1  14  -8   -3.20    3.50
  -1  14   8    5.20    4.80
   0 -14   8   23.10    5.20
   0  14   8   24.00    5.30
   0  14  -8   28.30    4.80
   0  14   8   21.00    4.50
   1 -14   8    6.70    5.00
   1 -14   8   12.80    3.90
   1 -14   8   11.20    4.20
  -1  14  -8   15.30    4.30
   1  14   8   14.90    4.20
   1  14   8    7.90    3.90
   2 -14   8   -0.60    3.70
   2 -14   8   -3.40    2.50
   2 -14   8    0.70    2.60
   2 -14   8   -3.80    3.80
   2  14   8    1.00    4.60
  -2  14  -8   -2.10    4.40
   3 -14   8    2.30    2.40
   3 -14   8    9.30    3.50
   3 -14   8    1.60    2.60
   3  14   8    1.00    3.00
  -3  14  -8    4.10    4.40
  -2 -15   8    1.00    2.60
  -2  15   8    8.10    3.20
   2  15  -8    0.40    2.50
   2  15  -8    4.50    2.90
  -1 -15   8    4.20    2.90
  -1 -15   8   11.00    3.20
  -1  15   8   11.90    4.40
  -1  15   8   13.30    4.30
   1  15  -8    4.30    2.90
   0 -15   8    0.80    3.60
   0 -15   8    2.20    2.80
   0  15  -8    0.70    3.00
   0  15   8    5.20    2.90
   0  15   8    3.20    2.60
   1 -15   8    2.00    3.50
   1 -15   8   -3.10    2.30
  -1  15  -8   -0.40    3.30
   1  15   8    4.80    2.90
   2 -15   8   17.50    3.60
   2 -15   8   10.80    4.40
   2  15   8   13.90    3.10
  -2  15  -8   28.20    3.90
   9   0  -9   -2.80    3.20
   8   0  -9    2.10    4.10
   8   0  -9   -3.70    5.30
   7   0  -9    1.20    3.70
   7   0  -9   -1.60    6.90
   6   0  -9   -1.10    5.60
  -6   0   9    5.80    5.80
   6   0  -9    1.10    3.30
   5   0  -9    1.20    4.90
  -5   0   9    1.30    5.40
  -5   0   9   -3.80    3.80
   4   0  -9    1.50    4.50
  -4   0   9   -0.60    4.20
   4   0  -9    1.30    4.30
  -4   0   9    0.00    3.70
   3   0  -9   -1.70    3.70
   3   0  -9    2.70    4.00
  -3   0   9   -1.60    3.90
  -3   0   9    1.70    2.80
   2   0  -9    1.20    3.40
   2   0  -9    2.70    3.50
  -2   0   9    0.50    3.30
  -2   0   9   -0.30    1.70
  -1   0   9    1.10    3.40
  -1   0   9   -2.30    2.50
   1   0  -9    1.50    2.90
   0   0  -9    0.70    0.70
   0   0   9   -3.80    2.80
   0   0   9   -0.20    2.10
   0   0  -9    1.90    2.70
  -1   0  -9   -0.80    2.40
   1   0   9   -0.60    3.20
  -2   0  -9    3.90    3.00
  -2   0  -9    1.70    2.90
   2   0   9    3.10    3.80
   3   0   9    2.10    4.80
  -3   0  -9   -1.90    2.60
  -4   0  -9   -3.90    3.40
   4   0   9   -2.90    4.90
   5   0   9   -3.90    3.40
   5   0   9    3.80    4.70
  -5   0  -9   11.10    6.30
   5   0   9    0.80    2.90
   5   0   9    3.10    3.80
   5   0   9    2.10    3.80
   5   0   9    2.00    4.40
   5   0   9   -0.70    4.80
   5   0   9   -1.60    4.20
   5   0   9   -2.40    3.70
   6   0   9    1.30    4.40
   6   0   9   -1.00    3.90
   6   0   9   -0.40    4.60
   6   0   9   -1.40    3.50
   6   0   9    2.10    5.40
   6   0   9   -5.40    4.50
   6   0   9    6.40    5.30
   6   0   9    6.00    4.20
   7   0   9   -2.60    4.20
   7   0   9   -2.20    4.60
   7   0   9   -2.90    4.00
   7   0   9    3.00    5.20
   7   0   9   -2.70    4.80
   8   0   9    0.40    3.60
   8   0   9    6.70    8.70
   8   0   9   -0.70    3.90
   8   0   9   -0.40    4.20
   8   0   9    1.80    3.90
   9   0   9    5.20    4.70
   9   0   9    0.30    2.20
   9   0   9   -0.60    3.60
   9  -1  -9   16.70    4.30
   9   1  -9    5.30    3.60
   8  -1  -9  -10.30    7.30
   8  -1  -9   -2.50    3.70
   8   1  -9   -3.30    7.70
   8   1  -9   -4.10    3.60
   7  -1  -9   73.49   10.90
   7  -1  -9   66.09    8.40
   7   1  -9   61.99    8.20
[truncated: 15,720,127 more chars]
